# Supplementary material for: Correction: Structure and Growth of the Leeward Kohala Field System: An Analysis with Directed Graphs
Source: PLoS One. 2014 Sep 22;9(9):e109157. doi: 10.1371/journal.pone.0109157 (PMC4171537; doi:10.1371/journal.pone.0109157)
Supplement: File S1 — Level assignments in the Lapakahi detailed study area for plotting with Google Earth. (ZIP) [file pone.0109157.s001.zip]

Archive with 1 entries (1 files):
- doc.kml
