# Supplementary material for: Correction: Structure and Growth of the Leeward Kohala Field System: An Analysis with Directed Graphs
Source: PLoS One. 2014 Sep 22;9(9):e109157. doi: 10.1371/journal.pone.0109157 (PMC4171537; doi:10.1371/journal.pone.0109157)
Supplement: File S1 — Level assignments in the Lapakahi detailed study area for plotting with Google Earth. (ZIP) [file pone.0109157.s001.zip › doc.kml]

<?xml version="1.0" encoding="UTF-8"?>
<kml xmlns="http://www.opengis.net/kml/2.2" xmlns:gx="http://www.google.com/kml/ext/2.2" xmlns:kml="http://www.opengis.net/kml/2.2" xmlns:atom="http://www.w3.org/2005/Atom">
<Document>
	<name>lapakahi_dsa_final.kmz</name>
	<open>1</open>
	<description>Level assignments in the Lapakahi detailed study area.</description>
	<StyleMap id="LineStyle002">
		<Pair>
			<key>normal</key>
			<styleUrl>#LineStyle003</styleUrl>
		</Pair>
		<Pair>
			<key>highlight</key>
			<styleUrl>#LineStyle007</styleUrl>
		</Pair>
	</StyleMap>
	<Style id="LineStyle000">
		<LabelStyle>
			<color>00000000</color>
			<scale>0</scale>
		</LabelStyle>
		<LineStyle>
			<color>ff150fa5</color>
			<width>2</width>
		</LineStyle>
		<PolyStyle>
			<color>00000000</color>
			<outline>0</outline>
		</PolyStyle>
	</Style>
	<Style id="LineStyle00">
		<LabelStyle>
			<color>00000000</color>
			<scale>0</scale>
		</LabelStyle>
		<LineStyle>
			<color>ffd9e5fe</color>
			<width>2</width>
		</LineStyle>
		<PolyStyle>
			<color>00000000</color>
			<outline>0</outline>
		</PolyStyle>
	</Style>
	<Style id="LineStyle001">
		<LabelStyle>
			<color>00000000</color>
			<scale>0</scale>
		</LabelStyle>
		<LineStyle>
			<color>ff262dde</color>
			<width>2</width>
		</LineStyle>
		<PolyStyle>
			<color>00000000</color>
			<outline>0</outline>
		</PolyStyle>
	</Style>
	<Style id="LineStyle003">
		<LabelStyle>
			<color>00000000</color>
			<scale>0</scale>
		</LabelStyle>
		<LineStyle>
			<color>ffa1bbfc</color>
			<width>2</width>
		</LineStyle>
		<PolyStyle>
			<color>00000000</color>
			<outline>0</outline>
		</PolyStyle>
	</Style>
	<Style id="LineStyle007">
		<LabelStyle>
			<color>00000000</color>
			<scale>0</scale>
		</LabelStyle>
		<LineStyle>
			<color>ffa1bbfc</color>
			<width>2</width>
		</LineStyle>
		<PolyStyle>
			<color>00000000</color>
			<outline>0</outline>
		</PolyStyle>
	</Style>
	<Style id="LineStyle005">
		<LabelStyle>
			<color>00000000</color>
			<scale>0</scale>
		</LabelStyle>
		<LineStyle>
			<color>ff4a6afb</color>
			<width>2</width>
		</LineStyle>
		<PolyStyle>
			<color>00000000</color>
			<outline>0</outline>
		</PolyStyle>
	</Style>
	<Style id="LineStyle006">
		<LabelStyle>
			<color>00000000</color>
			<scale>0</scale>
		</LabelStyle>
		<LineStyle>
			<color>ff7292fc</color>
			<width>2</width>
		</LineStyle>
		<PolyStyle>
			<color>00000000</color>
			<outline>0</outline>
		</PolyStyle>
	</Style>
	<Style id="LineStyle004">
		<LabelStyle>
			<color>00000000</color>
			<scale>0</scale>
		</LabelStyle>
		<LineStyle>
			<width>2</width>
		</LineStyle>
		<PolyStyle>
			<color>00000000</color>
			<outline>0</outline>
		</PolyStyle>
	</Style>
	<Folder id="FeatureLayer0">
		<name>trails_level_1</name>
		<Snippet maxLines="0"></Snippet>
		<Placemark id="ID_00000">
			<name>IIIC</name>
			<Snippet maxLines="0"></Snippet>
			<description><![CDATA[<html xmlns:fo="http://www.w3.org/1999/XSL/Format" xmlns:msxsl="urn:schemas-microsoft-com:xslt">

<head>

<META http-equiv="Content-Type" content="text/html">

<meta http-equiv="content-type" content="text/html; charset=UTF-8">

</head>

<body style="margin:0px 0px 0px 0px;overflow:auto;background:#FFFFFF;">

<table style="font-family:Arial,Verdana,Times;font-size:12px;text-align:left;width:100%;border-collapse:collapse;padding:3px 3px 3px 3px">

<tr style="text-align:center;font-weight:bold;background:#9CBCE2">

<td></td>

</tr>

<tr>

<td>

<table style="font-family:Arial,Verdana,Times;font-size:12px;text-align:left;width:100%;border-spacing:0px; padding:3px 3px 3px 3px">

<tr>

<td>facility</td>

<td>IIIC</td>

</tr>

<tr bgcolor="#D4E4F3">

<td>level</td>

<td>1</td>

</tr>

</table>

</td>

</tr>

</table>

</body>

</html>]]></description>
			<styleUrl>#LineStyle00</styleUrl>
			<MultiGeometry>
				<LineString>
					<coordinates>
						-155.863446924842,20.18183100147827,0 -155.8635736904171,20.18183514934399,0 -155.8637186059262,20.18184210824533,0 -155.8638319004214,20.18182938720922,0 -155.8639814095536,20.18181762925362,0 -155.8641148396144,20.18182632853,0 -155.8643157645121,20.1818370343182,0 -155.8645133145197,20.18184313445821,0 -155.8645924652039,20.18185271832663,0 -155.8647360767667,20.18187833939239,0 -155.8648659614716,20.18187311458113,0 -155.8650321744657,20.18187506467019,0 -155.8651626274392,20.18190089995258,0 -155.8652870694632,20.18195790273884,0 -155.8654016425884,20.18201506638051,0 -155.8655240136518,20.18204880057651,0 -155.8656097721832,20.18205982967268,0 -155.8656968629191,20.18205374873403,0 -155.8658314263279,20.18203446557697,0 -155.8659512430735,20.18201852982858,0 -155.8660629493376,20.18200894021851,0 -155.8661569319942,20.18201983488533,0 -155.8662510852167,20.18204004758449,0 -155.8663434514902,20.18205252199522,0 -155.8664668136658,20.1820505093542,0 -155.8665146274198,20.1820559431646,0 -155.8666118429012,20.18206367788081,0 -155.8667005783613,20.18205756961141,0 -155.8667909302048,20.18204988144582,0 -155.8668535474137,20.18205507361248,0 -155.8669770232712,20.18205927266566,0 -155.867037881915,20.18205827955401,0 -155.8671627751052,20.1820500275319,0 -155.867264896613,20.18205612834329,0 -155.8673293292688,20.18207061157016,0 -155.867415485955,20.18210338194146,0 -155.8674946936516,20.18211607048783,0 -155.8675967583095,20.18211906507485,0 -155.8676429272544,20.18212452541694,0 -155.8676994202264,20.18215467285505,0 -155.8677855201302,20.18218433700548,0 -155.8679389158141,20.18220513522365,0 -155.8680112882613,20.18220395381968,0 -155.8681874271031,20.18220884579289,0 
					</coordinates>
				</LineString>
			</MultiGeometry>
		</Placemark>
		<Placemark id="ID_00001">
			<name>IVB</name>
			<Snippet maxLines="0"></Snippet>
			<description><![CDATA[<html xmlns:fo="http://www.w3.org/1999/XSL/Format" xmlns:msxsl="urn:schemas-microsoft-com:xslt">

<head>

<META http-equiv="Content-Type" content="text/html">

<meta http-equiv="content-type" content="text/html; charset=UTF-8">

</head>

<body style="margin:0px 0px 0px 0px;overflow:auto;background:#FFFFFF;">

<table style="font-family:Arial,Verdana,Times;font-size:12px;text-align:left;width:100%;border-collapse:collapse;padding:3px 3px 3px 3px">

<tr style="text-align:center;font-weight:bold;background:#9CBCE2">

<td>IVB</td>

</tr>

<tr>

<td>

<table style="font-family:Arial,Verdana,Times;font-size:12px;text-align:left;width:100%;border-spacing:0px; padding:3px 3px 3px 3px">

<tr>

<td>facility</td>

<td>IVB</td>

</tr>

<tr bgcolor="#D4E4F3">

<td>level</td>

<td>1</td>

</tr>

</table>

</td>

</tr>

</table>

</body>

</html>]]></description>
			<styleUrl>#LineStyle00</styleUrl>
			<MultiGeometry>
				<LineString>
					<coordinates>
						-155.8651410323935,20.17986560510875,0 -155.8657136743484,20.17985796189623,0 -155.8659264784795,20.17985863365087,0 -155.8659789607151,20.17984949240317,0 -155.8661387520313,20.17983031554164,0 -155.8664168555875,20.17980299458462,0 -155.8666860350826,20.17976753357802,0 -155.8668327056139,20.17975064146889,0 -155.8669511694171,20.17975077990157,0 -155.8672231861366,20.17975048394527,0 -155.8675151679215,20.17976228955851,0 -155.8676813863177,20.1797347212219,0 -155.8677846122933,20.17974132168806,0 -155.8678986898627,20.17974153106904,0 -155.8680346602,20.17973931172774,0 -155.8681616307049,20.17972481138007,0 -155.8684182197878,20.17972062280027,0 -155.8686749225942,20.17972264589159,0 -155.868868812721,20.17973758498212,0 
					</coordinates>
				</LineString>
			</MultiGeometry>
		</Placemark>
		<Placemark id="ID_00002">
			<name>IVD</name>
			<Snippet maxLines="0"></Snippet>
			<description><![CDATA[<html xmlns:fo="http://www.w3.org/1999/XSL/Format" xmlns:msxsl="urn:schemas-microsoft-com:xslt">

<head>

<META http-equiv="Content-Type" content="text/html">

<meta http-equiv="content-type" content="text/html; charset=UTF-8">

</head>

<body style="margin:0px 0px 0px 0px;overflow:auto;background:#FFFFFF;">

<table style="font-family:Arial,Verdana,Times;font-size:12px;text-align:left;width:100%;border-collapse:collapse;padding:3px 3px 3px 3px">

<tr style="text-align:center;font-weight:bold;background:#9CBCE2">

<td>IVD</td>

</tr>

<tr>

<td>

<table style="font-family:Arial,Verdana,Times;font-size:12px;text-align:left;width:100%;border-spacing:0px; padding:3px 3px 3px 3px">

<tr>

<td>facility</td>

<td>IVD</td>

</tr>

<tr bgcolor="#D4E4F3">

<td>level</td>

<td>1</td>

</tr>

</table>

</td>

</tr>

</table>

</body>

</html>]]></description>
			<styleUrl>#LineStyle00</styleUrl>
			<MultiGeometry>
				<LineString>
					<coordinates>
						-155.8651557152466,20.17989682646577,0 -155.8652812553056,20.18004391331526,0 -155.8653594148745,20.18011927703518,0 -155.8654480473848,20.18016754295008,0 -155.8656638407627,20.18021166363289,0 -155.8658882928718,20.18024942889301,0 -155.8660249839049,20.18028655409049,0 -155.8661598608822,20.1803444218074,0 -155.866190677722,20.18035013302185,0 -155.8662867185325,20.18032371067897,0 -155.8665023606209,20.18035954753374,0 -155.8665957208465,20.18042637741764,0 -155.8666226474999,20.18046813132898,0 
					</coordinates>
				</LineString>
			</MultiGeometry>
		</Placemark>
		<Placemark id="ID_00003">
			<name>IIIC</name>
			<Snippet maxLines="0"></Snippet>
			<description><![CDATA[<html xmlns:fo="http://www.w3.org/1999/XSL/Format" xmlns:msxsl="urn:schemas-microsoft-com:xslt">

<head>

<META http-equiv="Content-Type" content="text/html">

<meta http-equiv="content-type" content="text/html; charset=UTF-8">

</head>

<body style="margin:0px 0px 0px 0px;overflow:auto;background:#FFFFFF;">

<table style="font-family:Arial,Verdana,Times;font-size:12px;text-align:left;width:100%;border-collapse:collapse;padding:3px 3px 3px 3px">

<tr style="text-align:center;font-weight:bold;background:#9CBCE2">

<td></td>

</tr>

<tr>

<td>

<table style="font-family:Arial,Verdana,Times;font-size:12px;text-align:left;width:100%;border-spacing:0px; padding:3px 3px 3px 3px">

<tr>

<td>facility</td>

<td>IIIC</td>

</tr>

<tr bgcolor="#D4E4F3">

<td>level</td>

<td>1</td>

</tr>

</table>

</td>

</tr>

</table>

</body>

</html>]]></description>
			<styleUrl>#LineStyle00</styleUrl>
			<MultiGeometry>
				<LineString>
					<coordinates>
						-155.8600316701955,20.18205957489494,0 -155.8599852186136,20.18206208713243,0 -155.8598995283868,20.18205470161272,0 -155.8597785105883,20.18204789108499,0 -155.8596016803434,20.18204023281245,0 -155.8595534655746,20.18204804186922,0 -155.8593984345587,20.18201193132745,0 -155.8593130007959,20.18201858997217,0 -155.8592035237319,20.18203266417037,0 -155.8590916744366,20.18201867963946,0 -155.8588683604885,20.18201177705123,0 -155.8586084364376,20.1820370792771,0 -155.8583728760543,20.18207252123214,0 -155.8582989507316,20.18209830903837,0 -155.8582118176719,20.182113775202,0 -155.8580073853438,20.18212236907818,0 -155.8577632978695,20.18209824220747,0 -155.8577113321845,20.18210435569886,0 -155.8574649996548,20.18216104465005,0 -155.857375430451,20.18214494057033,0 -155.8572691591332,20.18213086414929,0 -155.857185680523,20.18214275822012,0 -155.8569573326026,20.18216578845725,0 -155.8567146221868,20.18221714924573,0 -155.8566085750057,20.18221536135278,0 -155.8564805358229,20.18223149177438,0 -155.8564006476622,20.18223630277841,0 -155.8563209516282,20.18225164711731,0 -155.8561725555218,20.1822733765204,0 -155.8560628215747,20.18227340431768,0 -155.8557990172809,20.18228998512867,0 -155.8555873068598,20.18230747493609,0 -155.8555335776199,20.18231888471102,0 -155.855372357828,20.18235135837939,0 -155.855312922431,20.18235583649319,0 -155.8552013289959,20.18235589397688,0 -155.8550157453545,20.18237822676633,0 -155.8549487764666,20.18237755892729,0 -155.8548445564038,20.18237398420095,0 -155.8546957117423,20.1823711344947,0 -155.8546381676499,20.18237733773599,0 -155.8546047312031,20.18237963709409,0 -155.8543745547482,20.18240444983322,0 -155.8543057584598,20.18240556752288,0 -155.8541082503884,20.18238594705704,0 -155.853944594761,20.18238684948642,0 -155.8537442318252,20.18241468928303,0 -155.8535774652522,20.18244900752975,0 -155.8534495532326,20.18247215806508,0 -155.8533621952335,20.18247533293966,0 -155.8532506015445,20.18247538919332,0 -155.8531430144574,20.18249118508514,0 -155.8530188210219,20.18251427492766,0 -155.8529094064879,20.18253185644325,0 -155.8527513606225,20.18253442276763,0 -155.8526437094396,20.18254670722956,0 -155.8523241866589,20.182567699747,0 -155.8520903863615,20.18259783664509,0 -155.8517913482635,20.1826202517534,0 -155.8517150822893,20.18261973359702,0 -155.8514490011094,20.18261351577636,0 -155.8513374710915,20.18261708196426,0 -155.8511276503368,20.18263629189827,0 -155.8509772333705,20.18264926936358,0 
					</coordinates>
				</LineString>
			</MultiGeometry>
		</Placemark>
		<Placemark id="ID_00004">
			<name>IIIC</name>
			<Snippet maxLines="0"></Snippet>
			<description><![CDATA[<html xmlns:fo="http://www.w3.org/1999/XSL/Format" xmlns:msxsl="urn:schemas-microsoft-com:xslt">

<head>

<META http-equiv="Content-Type" content="text/html">

<meta http-equiv="content-type" content="text/html; charset=UTF-8">

</head>

<body style="margin:0px 0px 0px 0px;overflow:auto;background:#FFFFFF;">

<table style="font-family:Arial,Verdana,Times;font-size:12px;text-align:left;width:100%;border-collapse:collapse;padding:3px 3px 3px 3px">

<tr style="text-align:center;font-weight:bold;background:#9CBCE2">

<td></td>

</tr>

<tr>

<td>

<table style="font-family:Arial,Verdana,Times;font-size:12px;text-align:left;width:100%;border-spacing:0px; padding:3px 3px 3px 3px">

<tr>

<td>facility</td>

<td>IIIC</td>

</tr>

<tr bgcolor="#D4E4F3">

<td>level</td>

<td>1</td>

</tr>

</table>

</td>

</tr>

</table>

</body>

</html>]]></description>
			<styleUrl>#LineStyle00</styleUrl>
			<MultiGeometry>
				<LineString>
					<coordinates>
						-155.863706773153,20.18184769959362,0 -155.8636238591936,20.18184554735124,0 -155.8634988379408,20.18184057767792,0 -155.8633332875401,20.18185145100081,0 -155.863215749705,20.18184986283552,0 -155.8630711354819,20.18185572316381,0 -155.862943875857,20.18186363636114,0 -155.86288938154,20.181859852779,0 -155.8627605224604,20.18184793777174,0 -155.8626612342714,20.18182970140736,0 -155.8625396452124,20.18180949254612,0 -155.8625000964203,20.18181130478886,0 -155.8624569873214,20.18182135026206,0 -155.8624214896954,20.18184178273416,0 -155.8623541400916,20.181879084594,0 -155.8622962988551,20.18189520949482,0 -155.8622309101534,20.1819044499894,0 -155.8621912973034,20.18190275953658,0 -155.8621221562035,20.18190972533938,0 -155.8620507126725,20.18192607174904,0 -155.862044316439,20.18191449703483,0 -155.8619814008382,20.1819236971519,0 -155.8619369057209,20.18192558984472,0 -155.8618442057732,20.18192943562366,0 -155.8617229580536,20.18192790689054,0 -155.8615917110965,20.18192070147874,0 -155.8615422270161,20.18192033954617,0 -155.8614160756724,20.18192122624796,0 -155.8613345261314,20.18192605804952,0 -155.8612147709379,20.18193851935479,0 -155.8610887262066,20.18194524354436,0 -155.8610011004327,20.18195601359991,0 -155.8609406578426,20.18196517308059,0 -155.8608508148632,20.18198999386903,0 -155.860784168064,20.18199808643041,0 -155.860682897288,20.18200674272688,0 -155.8604540038001,20.18200346212637,0 -155.8603500892212,20.18200281813873,0 -155.8603007543549,20.18201062867413,0 -155.8601713196062,20.18203492578814,0 -155.8600478970653,20.18204978180066,0 -155.8600316702033,20.18205957489386,0 
					</coordinates>
				</LineString>
			</MultiGeometry>
		</Placemark>
		<Placemark id="ID_00005">
			<name>IVA</name>
			<Snippet maxLines="0"></Snippet>
			<description><![CDATA[<html xmlns:fo="http://www.w3.org/1999/XSL/Format" xmlns:msxsl="urn:schemas-microsoft-com:xslt">

<head>

<META http-equiv="Content-Type" content="text/html">

<meta http-equiv="content-type" content="text/html; charset=UTF-8">

</head>

<body style="margin:0px 0px 0px 0px;overflow:auto;background:#FFFFFF;">

<table style="font-family:Arial,Verdana,Times;font-size:12px;text-align:left;width:100%;border-collapse:collapse;padding:3px 3px 3px 3px">

<tr style="text-align:center;font-weight:bold;background:#9CBCE2">

<td>IVA</td>

</tr>

<tr>

<td>

<table style="font-family:Arial,Verdana,Times;font-size:12px;text-align:left;width:100%;border-spacing:0px; padding:3px 3px 3px 3px">

<tr>

<td>facility</td>

<td>IVA</td>

</tr>

<tr bgcolor="#D4E4F3">

<td>level</td>

<td>1</td>

</tr>

</table>

</td>

</tr>

</table>

</body>

</html>]]></description>
			<styleUrl>#LineStyle00</styleUrl>
			<MultiGeometry>
				<LineString>
					<coordinates>
						-155.8726347793698,20.17994118204587,0 -155.8724876541856,20.17993323085474,0 -155.872155324226,20.17987445334547,0 -155.8718429978067,20.17982984730878,0 -155.8715752161883,20.17982179605397,0 -155.871311820671,20.17981367271199,0 -155.8710462700234,20.17980765548293,0 -155.8709671298823,20.17979859211473,0 -155.8706846419783,20.17982599184396,0 -155.8704806488745,20.17982725322463,0 -155.8703112893871,20.17980309302658,0 -155.8701640123899,20.17978685714236,0 -155.8699333988792,20.1797719823257,0 -155.8697684635427,20.17974982062486,0 -155.869614607391,20.17973369172131,0 -155.8692370204826,20.17971914492699,0 -155.8690901229039,20.17972361492566,0 -155.868868812717,20.17973758498267,0 
					</coordinates>
				</LineString>
			</MultiGeometry>
		</Placemark>
	</Folder>
	<Folder id="FeatureLayer0">
		<name>trails_level_3</name>
		<Snippet maxLines="0"></Snippet>
		<Placemark id="ID_00000">
			<name>VA</name>
			<Snippet maxLines="0"></Snippet>
			<description><![CDATA[<html xmlns:fo="http://www.w3.org/1999/XSL/Format" xmlns:msxsl="urn:schemas-microsoft-com:xslt">

<head>

<META http-equiv="Content-Type" content="text/html">

<meta http-equiv="content-type" content="text/html; charset=UTF-8">

</head>

<body style="margin:0px 0px 0px 0px;overflow:auto;background:#FFFFFF;">

<table style="font-family:Arial,Verdana,Times;font-size:12px;text-align:left;width:100%;border-collapse:collapse;padding:3px 3px 3px 3px">

<tr style="text-align:center;font-weight:bold;background:#9CBCE2">

<td>VA</td>

</tr>

<tr>

<td>

<table style="font-family:Arial,Verdana,Times;font-size:12px;text-align:left;width:100%;border-spacing:0px; padding:3px 3px 3px 3px">

<tr>

<td>facility</td>

<td>VA</td>

</tr>

<tr bgcolor="#D4E4F3">

<td>level</td>

<td>3</td>

</tr>

</table>

</td>

</tr>

</table>

</body>

</html>]]></description>
			<styleUrl>#LineStyle006</styleUrl>
			<MultiGeometry>
				<LineString>
					<coordinates>
						-155.8654894230334,20.18135863571766,0 -155.8655750675037,20.18136345281735,0 -155.8657005666573,20.18138833287854,0 -155.8657978966249,20.18143231405583,0 -155.8659148887328,20.18147183184238,0 -155.8659896056577,20.18147889828224,0 -155.8660664019876,20.18147971685679,0 -155.8661538227059,20.18146172034571,0 -155.8662262328236,20.18146261040349,0 -155.8662765982608,20.18145764615305,0 -155.8663684430248,20.18144164866946,0 -155.8664478493512,20.18146520883739,0 -155.8665071008741,20.18146631345732,0 -155.8666546773015,20.18137898223904,0 -155.8667159702512,20.18137176827115,0 -155.8669882552168,20.18138596712653,0 -155.8671000651383,20.18138207129936,0 -155.8671440028551,20.18138549690551,0 -155.8672865539932,20.18138317060408,0 -155.8673962845332,20.18138552242993,0 -155.8675041253122,20.18140447544572,0 -155.8676207005665,20.18142121453174,0 -155.8677106932638,20.18142388830538,0 -155.8678442065377,20.18140720995083,0 -155.8679929955731,20.18138613954137,0 -155.8680824952057,20.18136189425706,0 -155.868208556763,20.18129769734982,0 -155.8683232734784,20.18121297256056,0 -155.8683950006537,20.18117658946547,0 -155.8685473789697,20.18111196270349,0 -155.8686500368517,20.18108750232597,0 -155.8686913641216,20.1810681858644,0 -155.8687670979687,20.1810110242104,0 -155.868843249035,20.18097664002024,0 -155.8689222380482,20.18097742156446,0 -155.8689923788438,20.18097420495486,0 -155.8690841090468,20.18095199407604,0 
					</coordinates>
				</LineString>
			</MultiGeometry>
		</Placemark>
		<Placemark id="ID_00001">
			<name>IVE</name>
			<Snippet maxLines="0"></Snippet>
			<description><![CDATA[<html xmlns:fo="http://www.w3.org/1999/XSL/Format" xmlns:msxsl="urn:schemas-microsoft-com:xslt">

<head>

<META http-equiv="Content-Type" content="text/html">

<meta http-equiv="content-type" content="text/html; charset=UTF-8">

</head>

<body style="margin:0px 0px 0px 0px;overflow:auto;background:#FFFFFF;">

<table style="font-family:Arial,Verdana,Times;font-size:12px;text-align:left;width:100%;border-collapse:collapse;padding:3px 3px 3px 3px">

<tr style="text-align:center;font-weight:bold;background:#9CBCE2">

<td>IVE</td>

</tr>

<tr>

<td>

<table style="font-family:Arial,Verdana,Times;font-size:12px;text-align:left;width:100%;border-spacing:0px; padding:3px 3px 3px 3px">

<tr>

<td>facility</td>

<td>IVE</td>

</tr>

<tr bgcolor="#D4E4F3">

<td>level</td>

<td>3</td>

</tr>

</table>

</td>

</tr>

</table>

</body>

</html>]]></description>
			<styleUrl>#LineStyle006</styleUrl>
			<MultiGeometry>
				<LineString>
					<coordinates>
						-155.8666157942387,20.18047056918027,0 -155.8665616202156,20.18048984001829,0 -155.8664960172296,20.18050126682007,0 -155.8657173632842,20.18062789010801,0 -155.8653308538949,20.18072533109063,0 -155.865278636514,20.18074896699632,0 -155.8650229163532,20.18080077702319,0 -155.8647841725041,20.18082124030903,0 -155.8646773549685,20.18085819412285,0 -155.8644544170842,20.18090325494483,0 -155.8642794619866,20.18093303413884,0 -155.8641549101,20.18095992022549,0 -155.8640194305544,20.18098905566258,0 -155.8638837616014,20.18100783755136,0 -155.8637327030623,20.1810247988662,0 -155.863666910177,20.18102587121053,0 -155.8635239802713,20.18100748763301,0 -155.8634187873703,20.18101334462745,0 -155.8633533730887,20.18103512376296,0 
					</coordinates>
				</LineString>
			</MultiGeometry>
		</Placemark>
		<Placemark id="ID_00002">
			<name>IIIB</name>
			<Snippet maxLines="0"></Snippet>
			<description><![CDATA[<html xmlns:fo="http://www.w3.org/1999/XSL/Format" xmlns:msxsl="urn:schemas-microsoft-com:xslt">

<head>

<META http-equiv="Content-Type" content="text/html">

<meta http-equiv="content-type" content="text/html; charset=UTF-8">

</head>

<body style="margin:0px 0px 0px 0px;overflow:auto;background:#FFFFFF;">

<table style="font-family:Arial,Verdana,Times;font-size:12px;text-align:left;width:100%;border-collapse:collapse;padding:3px 3px 3px 3px">

<tr style="text-align:center;font-weight:bold;background:#9CBCE2">

<td></td>

</tr>

<tr>

<td>

<table style="font-family:Arial,Verdana,Times;font-size:12px;text-align:left;width:100%;border-spacing:0px; padding:3px 3px 3px 3px">

<tr>

<td>facility</td>

<td>IIIB</td>

</tr>

<tr bgcolor="#D4E4F3">

<td>level</td>

<td>3</td>

</tr>

</table>

</td>

</tr>

</table>

</body>

</html>]]></description>
			<styleUrl>#LineStyle006</styleUrl>
			<MultiGeometry>
				<LineString>
					<coordinates>
						-155.8536146705596,20.18341831886652,0 -155.8533639751762,20.18343995156629,0 -155.8532079477796,20.18345126604409,0 -155.8531152350158,20.18346682041927,0 -155.8530001457625,20.18347922595828,0 -155.8528030520907,20.18348242653953,0 -155.8526303221538,20.18349576781842,0 -155.8522882610777,20.18350483382405,0 -155.8520917748236,20.18354138940402,0 -155.8519932598514,20.18354474478612,0 -155.8517663199716,20.18354316046205,0 -155.851557941857,20.18353951847564,0 -155.8513946683223,20.18356148550345,0 -155.8511962263732,20.18359280358465,0 -155.8510235598959,20.18360965445244,0 -155.850893627118,20.18362405560787,0 
					</coordinates>
				</LineString>
			</MultiGeometry>
		</Placemark>
		<Placemark id="ID_00003">
			<name>IIIB</name>
			<Snippet maxLines="0"></Snippet>
			<description><![CDATA[<html xmlns:fo="http://www.w3.org/1999/XSL/Format" xmlns:msxsl="urn:schemas-microsoft-com:xslt">

<head>

<META http-equiv="Content-Type" content="text/html">

<meta http-equiv="content-type" content="text/html; charset=UTF-8">

</head>

<body style="margin:0px 0px 0px 0px;overflow:auto;background:#FFFFFF;">

<table style="font-family:Arial,Verdana,Times;font-size:12px;text-align:left;width:100%;border-collapse:collapse;padding:3px 3px 3px 3px">

<tr style="text-align:center;font-weight:bold;background:#9CBCE2">

<td></td>

</tr>

<tr>

<td>

<table style="font-family:Arial,Verdana,Times;font-size:12px;text-align:left;width:100%;border-spacing:0px; padding:3px 3px 3px 3px">

<tr>

<td>facility</td>

<td>IIIB</td>

</tr>

<tr bgcolor="#D4E4F3">

<td>level</td>

<td>3</td>

</tr>

</table>

</td>

</tr>

</table>

</body>

</html>]]></description>
			<styleUrl>#LineStyle006</styleUrl>
			<MultiGeometry>
				<LineString>
					<coordinates>
						-155.8601060685641,20.18272096160612,0 -155.8600410232546,20.18272377657328,0 -155.85998162013,20.18273001182502,0 -155.8597638192126,20.18271950858791,0 -155.8596093966337,20.18271675389656,0 -155.8595500896541,20.18272825567406,0 -155.8593853123658,20.18276957128916,0 -155.8592979547219,20.1827727491238,0 -155.8591344275958,20.18278067866733,0 -155.8590620088802,20.1827871254277,0 -155.8588225686016,20.18281385083587,0 -155.8587110071934,20.18281566614856,0 -155.8586089989537,20.18283137458828,0 -155.8585105171109,20.18283648911638,0 -155.8583900434315,20.18285952219129,0 -155.8582211302503,20.18287807500628,0 -155.8581262068329,20.18287435103045,0 -155.8580499731292,20.18287559120351,0 -155.8579295633935,20.18290213509234,0 -155.8578868301723,20.18290458631559,0 -155.8577508726546,20.18289450530803,0 -155.8576787421045,20.18291675154663,0 -155.8576100739435,20.18292489279451,0 -155.8574838617148,20.18293923820174,0 -155.857323924675,20.18294008336632,0 -155.8572331363413,20.18295912071189,0 -155.8571459706025,20.18297283085544,0 -155.8570493799057,20.18297966990227,0 -155.8569379142988,20.18298675078659,0 -155.8568156448252,20.18301332418021,0 -155.856737807834,20.18302863851531,0 -155.8565540511824,20.18304918720467,0 -155.8564020957904,20.18307975515936,0 -155.8561977578885,20.18309361377682,0 -155.8560310875285,20.18313320106126,0 -155.8556080486682,20.18318924800546,0 -155.8554094486002,20.1832117928782,0 -155.8552440289496,20.18321799353278,0 -155.8549975333052,20.18326590151678,0 -155.8546075779726,20.1833003354742,0 -155.8544573530888,20.18332384935015,0 -155.8541201637162,20.18339605878316,0 -155.8539455427919,20.18340767597333,0 -155.8538115720311,20.18340458399308,0 -155.8537335424008,20.18340936366111,0 -155.8536147985373,20.18342534112935,0 
					</coordinates>
				</LineString>
			</MultiGeometry>
		</Placemark>
		<Placemark id="ID_00004">
			<name>IVI</name>
			<Snippet maxLines="0"></Snippet>
			<description><![CDATA[<html xmlns:fo="http://www.w3.org/1999/XSL/Format" xmlns:msxsl="urn:schemas-microsoft-com:xslt">

<head>

<META http-equiv="Content-Type" content="text/html">

<meta http-equiv="content-type" content="text/html; charset=UTF-8">

</head>

<body style="margin:0px 0px 0px 0px;overflow:auto;background:#FFFFFF;">

<table style="font-family:Arial,Verdana,Times;font-size:12px;text-align:left;width:100%;border-collapse:collapse;padding:3px 3px 3px 3px">

<tr style="text-align:center;font-weight:bold;background:#9CBCE2">

<td>IVI</td>

</tr>

<tr>

<td>

<table style="font-family:Arial,Verdana,Times;font-size:12px;text-align:left;width:100%;border-spacing:0px; padding:3px 3px 3px 3px">

<tr>

<td>facility</td>

<td>IVI</td>

</tr>

<tr bgcolor="#D4E4F3">

<td>level</td>

<td>3</td>

</tr>

</table>

</td>

</tr>

</table>

</body>

</html>]]></description>
			<styleUrl>#LineStyle006</styleUrl>
			<MultiGeometry>
				<LineString>
					<coordinates>
						-155.8561053637786,20.18069685610978,0 -155.8560232328249,20.18068063032299,0 -155.855951649597,20.18063086747125,0 -155.855873173326,20.18061107003784,0 -155.8557913625678,20.1806123997631,0 -155.8556241183964,20.18062038622694,0 -155.8555255095691,20.18061847667134,0 -155.8553936567527,20.18062939990304,0 -155.8553550268078,20.18065285677009,0 -155.8552891789734,20.18071363369994,0 -155.8552341030215,20.18075316255667,0 -155.855167422907,20.18076829479149,0 -155.8549912018168,20.18079398738794,0 -155.854850308096,20.18081910580991,0 -155.8547759665171,20.18082206979653,0 -155.8546534741053,20.18083635257708,0 -155.8545166189388,20.1808789659724,0 -155.8544517340078,20.18089055661262,0 -155.854390087765,20.18087575334235,0 -155.85434738692,20.18087995920909,0 -155.8542950693889,20.18086676044014,0 -155.8541296520229,20.18087295975128,0 -155.8540796737737,20.18088606419458,0 -155.8540469095142,20.18092523028555,0 -155.8539960957193,20.18099454300971,0 -155.8539465333383,20.18103046977466,0 -155.8538762302103,20.18105092864853,0 -155.8536531729098,20.18105806375747,0 -155.8535547556178,20.18106668652264,0 -155.8533670577664,20.18107500308055,0 -155.8533519590949,20.18106295567894,0 -155.8530582145569,20.18106948188352,0 -155.8529575540382,20.18105706770496,0 -155.8527948955058,20.18101053838367,0 -155.8527279910606,20.18101338076029,0 -155.8525459990593,20.18102862814246,0 -155.8524772991982,20.18103501174774,0 -155.8523711246183,20.18102619891909,0 -155.8522987380252,20.18103439839344,0 -155.8522506188483,20.18104747215615,0 -155.8520513760864,20.18113675475182,0 -155.8520142530748,20.18114086952145,0 -155.8518286379717,20.18116144325536,0 -155.8516561661108,20.18118882783208,0 -155.8515786168993,20.18121993995649,0 -155.8515068055385,20.18125973936861,0 -155.8514440351607,20.18128534332192,0 -155.8512102044574,20.18131372327049,0 -155.8508208272397,20.1813797485995,0 
					</coordinates>
				</LineString>
			</MultiGeometry>
		</Placemark>
		<Placemark id="ID_00005">
			<name>IVG</name>
			<Snippet maxLines="0"></Snippet>
			<description><![CDATA[<html xmlns:fo="http://www.w3.org/1999/XSL/Format" xmlns:msxsl="urn:schemas-microsoft-com:xslt">

<head>

<META http-equiv="Content-Type" content="text/html">

<meta http-equiv="content-type" content="text/html; charset=UTF-8">

</head>

<body style="margin:0px 0px 0px 0px;overflow:auto;background:#FFFFFF;">

<table style="font-family:Arial,Verdana,Times;font-size:12px;text-align:left;width:100%;border-collapse:collapse;padding:3px 3px 3px 3px">

<tr style="text-align:center;font-weight:bold;background:#9CBCE2">

<td>IVG</td>

</tr>

<tr>

<td>

<table style="font-family:Arial,Verdana,Times;font-size:12px;text-align:left;width:100%;border-spacing:0px; padding:3px 3px 3px 3px">

<tr>

<td>facility</td>

<td>IVG</td>

</tr>

<tr bgcolor="#D4E4F3">

<td>level</td>

<td>3</td>

</tr>

</table>

</td>

</tr>

</table>

</body>

</html>]]></description>
			<styleUrl>#LineStyle006</styleUrl>
			<MultiGeometry>
				<LineString>
					<coordinates>
						-155.855795222608,20.18150066837433,0 -155.8558235530526,20.1815204032409,0 -155.8559031850623,20.1815563925933,0 -155.8559973657404,20.1815781640168,0 -155.8561210968914,20.1815963480407,0 -155.856215050998,20.18160569511803,0 -155.8562693023574,20.18160325968322,0 -155.8563497294953,20.18159263124586,0 -155.8564778286029,20.18157967424027,0 -155.856561630367,20.18157365130751,0 -155.8566225743693,20.18157732090426,0 -155.8566900127307,20.18157622442304,0 -155.8567902628495,20.18156993394406,0 -155.8568331986266,20.18157855673886,0 -155.8569503504441,20.18159684714671,0 -155.8570971943658,20.18161931509824,0 -155.8572883922622,20.18163795463986,0 -155.857500831371,20.18164848106984,0 -155.8576391394246,20.18165399902467,0 -155.8578565413759,20.1816659977859,0 -155.8580034704243,20.18169312403157,0 -155.8580924333637,20.18169944430115,0 -155.85816976906,20.18169973972894,0 -155.85823706565,20.1816908775229,0 -155.8583124730241,20.18167566939702,0 -155.8583517790192,20.18166570902583,0 -155.8584139426283,20.1816460558593,0 -155.8584549501399,20.18163917475624,0 -155.858488349607,20.18163975256385,0 
					</coordinates>
				</LineString>
			</MultiGeometry>
		</Placemark>
		<Placemark id="ID_00006">
			<name>IVK</name>
			<Snippet maxLines="0"></Snippet>
			<description><![CDATA[<html xmlns:fo="http://www.w3.org/1999/XSL/Format" xmlns:msxsl="urn:schemas-microsoft-com:xslt">

<head>

<META http-equiv="Content-Type" content="text/html">

<meta http-equiv="content-type" content="text/html; charset=UTF-8">

</head>

<body style="margin:0px 0px 0px 0px;overflow:auto;background:#FFFFFF;">

<table style="font-family:Arial,Verdana,Times;font-size:12px;text-align:left;width:100%;border-collapse:collapse;padding:3px 3px 3px 3px">

<tr style="text-align:center;font-weight:bold;background:#9CBCE2">

<td>IVK</td>

</tr>

<tr>

<td>

<table style="font-family:Arial,Verdana,Times;font-size:12px;text-align:left;width:100%;border-spacing:0px; padding:3px 3px 3px 3px">

<tr>

<td>facility</td>

<td>IVK</td>

</tr>

<tr bgcolor="#D4E4F3">

<td>level</td>

<td>3</td>

</tr>

</table>

</td>

</tr>

</table>

</body>

</html>]]></description>
			<styleUrl>#LineStyle006</styleUrl>
			<MultiGeometry>
				<LineString>
					<coordinates>
						-155.8551812729111,20.1814873441338,0 -155.8552192741114,20.18149604752556,0 -155.8552952482043,20.18151190125376,0 -155.8554124565662,20.18153329877396,0 -155.8554817380523,20.18154304722843,0 -155.8555276802773,20.18153608659963,0 -155.8556030030397,20.18151622052877,0 -155.855626115746,20.18152050534395,0 -155.8556392461372,20.18151873844492,0 -155.8556771907156,20.18152433567634,0 -155.8557084426551,20.18152382772337,0 -155.8557738113812,20.18149946290395,0 -155.8558018586024,20.18150366749037,0 
					</coordinates>
				</LineString>
			</MultiGeometry>
		</Placemark>
		<Placemark id="ID_00007">
			<name>IVF</name>
			<Snippet maxLines="0"></Snippet>
			<description><![CDATA[<html xmlns:fo="http://www.w3.org/1999/XSL/Format" xmlns:msxsl="urn:schemas-microsoft-com:xslt">

<head>

<META http-equiv="Content-Type" content="text/html">

<meta http-equiv="content-type" content="text/html; charset=UTF-8">

</head>

<body style="margin:0px 0px 0px 0px;overflow:auto;background:#FFFFFF;">

<table style="font-family:Arial,Verdana,Times;font-size:12px;text-align:left;width:100%;border-collapse:collapse;padding:3px 3px 3px 3px">

<tr style="text-align:center;font-weight:bold;background:#9CBCE2">

<td>IVF</td>

</tr>

<tr>

<td>

<table style="font-family:Arial,Verdana,Times;font-size:12px;text-align:left;width:100%;border-spacing:0px; padding:3px 3px 3px 3px">

<tr>

<td>facility</td>

<td>IVF</td>

</tr>

<tr bgcolor="#D4E4F3">

<td>level</td>

<td>3</td>

</tr>

</table>

</td>

</tr>

</table>

</body>

</html>]]></description>
			<styleUrl>#LineStyle006</styleUrl>
			<MultiGeometry>
				<LineString>
					<coordinates>
						-155.8598646842206,20.1804777596526,0 -155.8598154813637,20.18048632792277,0 -155.859761344033,20.18049497649317,0 -155.8595871630091,20.18050713228468,0 -155.8594951096525,20.18051173739929,0 -155.8594077071895,20.18050073192622,0 -155.8592712719519,20.18050761267285,0 -155.8590907950483,20.1805354052848,0 -155.8589383934741,20.18056895483882,0 -155.8588073178382,20.18059905031051,0 -155.8586908187709,20.18061648064258,0 -155.8585384453348,20.1806515828938,0 -155.8583811373346,20.18068676529627,0 -155.8582880058359,20.18072245705604,0 -155.8581391485697,20.18076992967087,0 -155.8579639739466,20.18081783024749,0 -155.8578247020195,20.18084961183182,0 -155.857731088477,20.18085890188281,0 -155.857653753172,20.1808586062113,0 -155.8575384734367,20.18085271367315,0 -155.8574180041779,20.1808329240704,0 -155.8573237388601,20.18080649429789,0 -155.8572426038637,20.18077829746144,0 -155.8571864530035,20.18076678266847,0 -155.8571285723182,20.18075063552318,0 -155.8570626941668,20.18074704630293,0 -155.8570328889163,20.18073665654389,0 -155.8568001747787,20.18069694280211,0 -155.8567524180867,20.18069461230768,0 -155.8566702899675,20.18070216155909,0 -155.8566078431261,20.18070628381658,0 -155.856563376085,20.1807038997869,0 -155.8564890754985,20.18068957286132,0 -155.8564380291438,20.18068729576198,0 -155.8563755539644,20.18068986490908,0 -155.8562985019226,20.18070509890852,0 -155.8562492136888,20.18070900712725,0 -155.8561931761835,20.18070370411656,0 -155.8561053637824,20.18069685610925,0 
					</coordinates>
				</LineString>
			</MultiGeometry>
		</Placemark>
		<Placemark id="ID_00008">
			<name>IIIB</name>
			<Snippet maxLines="0"></Snippet>
			<description><![CDATA[<html xmlns:fo="http://www.w3.org/1999/XSL/Format" xmlns:msxsl="urn:schemas-microsoft-com:xslt">

<head>

<META http-equiv="Content-Type" content="text/html">

<meta http-equiv="content-type" content="text/html; charset=UTF-8">

</head>

<body style="margin:0px 0px 0px 0px;overflow:auto;background:#FFFFFF;">

<table style="font-family:Arial,Verdana,Times;font-size:12px;text-align:left;width:100%;border-collapse:collapse;padding:3px 3px 3px 3px">

<tr style="text-align:center;font-weight:bold;background:#9CBCE2">

<td></td>

</tr>

<tr>

<td>

<table style="font-family:Arial,Verdana,Times;font-size:12px;text-align:left;width:100%;border-spacing:0px; padding:3px 3px 3px 3px">

<tr>

<td>facility</td>

<td>IIIB</td>

</tr>

<tr bgcolor="#D4E4F3">

<td>level</td>

<td>3</td>

</tr>

</table>

</td>

</tr>

</table>

</body>

</html>]]></description>
			<styleUrl>#LineStyle006</styleUrl>
			<MultiGeometry>
				<LineString>
					<coordinates>
						-155.8635169667028,20.18241115598667,0 -155.8633895785963,20.18241206430808,0 -155.8633080076372,20.18241572950817,0 -155.8632820823517,20.18241848780296,0 -155.8631738191809,20.18245061730971,0 -155.8631307099769,20.18246066296387,0 -155.8630467939119,20.18247137360279,0 -155.8629862232603,20.18247352854391,0 -155.8628749104782,20.18247417453726,0 -155.8628180495301,20.18247626897067,0 -155.8627267353291,20.18248826790014,0 -155.8627044983806,20.18248979812282,0 -155.862593463034,20.18250562199302,0 -155.8624418768818,20.1825361211647,0 -155.8623777031631,20.18254417405498,0 -155.8623194988781,20.18254045076291,0 -155.8622242614348,20.18254083444877,0 -155.8621403665472,20.18255271221,0 -155.8621118186655,20.18254733782524,0 -155.8620809897018,20.18255251161281,0 -155.8620143214538,20.18255943711906,0 -155.8618845452784,20.18256505482502,0 -155.8617216589836,20.18258639433843,0 -155.8616648192658,20.18258965594857,0 -155.861563249518,20.18258196718195,0 -155.8615100768413,20.18258283323203,0 -155.8614026229171,20.1825915906868,0 -155.8613532026219,20.18259473135826,0 -155.8612137044032,20.18260985004169,0 -155.86115206768,20.18262136485033,0 -155.8610866785546,20.1826306049629,0 -155.8610483874021,20.18263356431214,0 -155.8609237493196,20.18264960866849,0 -155.8608100910612,20.18265729890776,0 -155.8607345959767,20.18265502453355,0 -155.8606046275835,20.1826501334066,0 -155.8605182379302,20.18266088313794,0 -155.860476343658,20.18266974048918,0 -155.8604133636063,20.18267543745697,0 -155.8603208763425,20.18269095793848,0 -155.8601937435913,20.18270587451035,0 -155.860106068568,20.18272096160557,0 
					</coordinates>
				</LineString>
			</MultiGeometry>
		</Placemark>
		<Placemark id="ID_00009">
			<name>IVE</name>
			<Snippet maxLines="0"></Snippet>
			<description><![CDATA[<html xmlns:fo="http://www.w3.org/1999/XSL/Format" xmlns:msxsl="urn:schemas-microsoft-com:xslt">

<head>

<META http-equiv="Content-Type" content="text/html">

<meta http-equiv="content-type" content="text/html; charset=UTF-8">

</head>

<body style="margin:0px 0px 0px 0px;overflow:auto;background:#FFFFFF;">

<table style="font-family:Arial,Verdana,Times;font-size:12px;text-align:left;width:100%;border-collapse:collapse;padding:3px 3px 3px 3px">

<tr style="text-align:center;font-weight:bold;background:#9CBCE2">

<td>IVE</td>

</tr>

<tr>

<td>

<table style="font-family:Arial,Verdana,Times;font-size:12px;text-align:left;width:100%;border-spacing:0px; padding:3px 3px 3px 3px">

<tr>

<td>facility</td>

<td>IVE</td>

</tr>

<tr bgcolor="#D4E4F3">

<td>level</td>

<td>3</td>

</tr>

</table>

</td>

</tr>

</table>

</body>

</html>]]></description>
			<styleUrl>#LineStyle006</styleUrl>
			<MultiGeometry>
				<LineString>
					<coordinates>
						-155.8619616145853,20.1811775256605,0 -155.8618759364935,20.1811820356249,0 -155.8614704008216,20.18119175510148,0 -155.8614178968058,20.18120662488141,0 -155.8613245722184,20.18124396007138,0 -155.8612015984891,20.18128333523552,0 -155.8609748101524,20.18132751518917,0 -155.8607608988514,20.18135435611382,0 -155.860615922295,20.18136294535744,0 -155.8604476356657,20.181359456467,0 -155.8602941025063,20.18135105566492,0 -155.860201715412,20.18134944528559,0 -155.8601375277298,20.18135671894912,0 -155.8600979291941,20.18135580636771,0 -155.860007825718,20.18135883028239,0 -155.8599621018526,20.18137343038478,0 
					</coordinates>
				</LineString>
			</MultiGeometry>
		</Placemark>
		<Placemark id="ID_00010">
			<name>IVE</name>
			<Snippet maxLines="0"></Snippet>
			<description><![CDATA[<html xmlns:fo="http://www.w3.org/1999/XSL/Format" xmlns:msxsl="urn:schemas-microsoft-com:xslt">

<head>

<META http-equiv="Content-Type" content="text/html">

<meta http-equiv="content-type" content="text/html; charset=UTF-8">

</head>

<body style="margin:0px 0px 0px 0px;overflow:auto;background:#FFFFFF;">

<table style="font-family:Arial,Verdana,Times;font-size:12px;text-align:left;width:100%;border-collapse:collapse;padding:3px 3px 3px 3px">

<tr style="text-align:center;font-weight:bold;background:#9CBCE2">

<td>IVE</td>

</tr>

<tr>

<td>

<table style="font-family:Arial,Verdana,Times;font-size:12px;text-align:left;width:100%;border-spacing:0px; padding:3px 3px 3px 3px">

<tr>

<td>facility</td>

<td>IVE</td>

</tr>

<tr bgcolor="#D4E4F3">

<td>level</td>

<td>3</td>

</tr>

</table>

</td>

</tr>

</table>

</body>

</html>]]></description>
			<styleUrl>#LineStyle006</styleUrl>
			<MultiGeometry>
				<LineString>
					<coordinates>
						-155.863379109236,20.18104075578017,0 -155.8632855576454,20.18106563816254,0 -155.8631801232405,20.18107202789822,0 -155.8629034467826,20.18109366541829,0 -155.8625178958945,20.18111396196271,0 -155.8624142239311,20.1811265512802,0 -155.8623237703876,20.18114048238464,0 -155.8621559678717,20.18116345942079,0 -155.8619386743394,20.18118568527249,0 
					</coordinates>
				</LineString>
			</MultiGeometry>
		</Placemark>
		<Placemark id="ID_00011">
			<name>IVF</name>
			<Snippet maxLines="0"></Snippet>
			<description><![CDATA[<html xmlns:fo="http://www.w3.org/1999/XSL/Format" xmlns:msxsl="urn:schemas-microsoft-com:xslt">

<head>

<META http-equiv="Content-Type" content="text/html">

<meta http-equiv="content-type" content="text/html; charset=UTF-8">

</head>

<body style="margin:0px 0px 0px 0px;overflow:auto;background:#FFFFFF;">

<table style="font-family:Arial,Verdana,Times;font-size:12px;text-align:left;width:100%;border-collapse:collapse;padding:3px 3px 3px 3px">

<tr style="text-align:center;font-weight:bold;background:#9CBCE2">

<td>IVF</td>

</tr>

<tr>

<td>

<table style="font-family:Arial,Verdana,Times;font-size:12px;text-align:left;width:100%;border-spacing:0px; padding:3px 3px 3px 3px">

<tr>

<td>facility</td>

<td>IVF</td>

</tr>

<tr bgcolor="#D4E4F3">

<td>level</td>

<td>3</td>

</tr>

</table>

</td>

</tr>

</table>

</body>

</html>]]></description>
			<styleUrl>#LineStyle006</styleUrl>
			<MultiGeometry>
				<LineString>
					<coordinates>
						-155.8632099727934,20.1798503802013,0 -155.8630831910268,20.17986178921325,0 -155.8628825576616,20.17989308768823,0 -155.862682066464,20.17993216956259,0 -155.8625668541472,20.17994494690626,0 -155.862456388836,20.17994674652918,0 -155.8622390401634,20.17996585909657,0 -155.862156859385,20.17998121247375,0 -155.8620500044267,20.18000008210217,0 -155.8619462477699,20.18000800088532,0 -155.8617867469271,20.18003395660606,0 -155.8617735285765,20.18003261470741,0 -155.8617130088553,20.18006007259368,0 -155.8616604483468,20.18007182894865,0 -155.8615666124692,20.18008114312709,0 -155.8614301369062,20.18010360916824,0 -155.8612482360639,20.18016730173921,0 -155.8611646053682,20.18019357860547,0 -155.8610198290249,20.1802130651328,0 -155.8609180052202,20.18023652374657,0 -155.8606932366492,20.18030091376493,0 -155.8605781659016,20.18032147348836,0 -155.8605157695881,20.18033650402882,0 -155.8604861206483,20.18033854390609,0 -155.8602100984571,20.18039598179258,0 -155.8601211231359,20.18040054453299,0 -155.8600027831309,20.18042271430082,0 -155.8598583474449,20.18046088064364,0 
					</coordinates>
				</LineString>
			</MultiGeometry>
		</Placemark>
		<Placemark id="ID_00012">
			<name>IVC</name>
			<Snippet maxLines="0"></Snippet>
			<description><![CDATA[<html xmlns:fo="http://www.w3.org/1999/XSL/Format" xmlns:msxsl="urn:schemas-microsoft-com:xslt">

<head>

<META http-equiv="Content-Type" content="text/html">

<meta http-equiv="content-type" content="text/html; charset=UTF-8">

</head>

<body style="margin:0px 0px 0px 0px;overflow:auto;background:#FFFFFF;">

<table style="font-family:Arial,Verdana,Times;font-size:12px;text-align:left;width:100%;border-collapse:collapse;padding:3px 3px 3px 3px">

<tr style="text-align:center;font-weight:bold;background:#9CBCE2">

<td>IVC</td>

</tr>

<tr>

<td>

<table style="font-family:Arial,Verdana,Times;font-size:12px;text-align:left;width:100%;border-spacing:0px; padding:3px 3px 3px 3px">

<tr>

<td>facility</td>

<td>IVC</td>

</tr>

<tr bgcolor="#D4E4F3">

<td>level</td>

<td>3</td>

</tr>

</table>

</td>

</tr>

</table>

</body>

</html>]]></description>
			<styleUrl>#LineStyle006</styleUrl>
			<MultiGeometry>
				<LineString>
					<coordinates>
						-155.868868812721,20.17973758498212,0 -155.8686862638847,20.17983170266508,0 -155.8685603174567,20.17990211180247,0 -155.8684326329561,20.17999740484762,0 -155.8682929968711,20.18003903908523,0 -155.8682582869404,20.18006031871025,0 -155.8681578606169,20.18008681367024,0 -155.8680754718425,20.18013994106797,0 -155.8677953331566,20.180295718625,0 -155.8676530864092,20.18031461068459,0 -155.8672525870071,20.18036671537466,0 -155.8669945616932,20.18041235185596,0 -155.8667495809565,20.18045156123069,0 -155.8666226475039,20.18046813132843,0 -155.8666157942387,20.18047056918027,0 
					</coordinates>
				</LineString>
			</MultiGeometry>
		</Placemark>
		<Placemark id="ID_00013">
			<name>IIIB</name>
			<Snippet maxLines="0"></Snippet>
			<description><![CDATA[<html xmlns:fo="http://www.w3.org/1999/XSL/Format" xmlns:msxsl="urn:schemas-microsoft-com:xslt">

<head>

<META http-equiv="Content-Type" content="text/html">

<meta http-equiv="content-type" content="text/html; charset=UTF-8">

</head>

<body style="margin:0px 0px 0px 0px;overflow:auto;background:#FFFFFF;">

<table style="font-family:Arial,Verdana,Times;font-size:12px;text-align:left;width:100%;border-collapse:collapse;padding:3px 3px 3px 3px">

<tr style="text-align:center;font-weight:bold;background:#9CBCE2">

<td></td>

</tr>

<tr>

<td>

<table style="font-family:Arial,Verdana,Times;font-size:12px;text-align:left;width:100%;border-spacing:0px; padding:3px 3px 3px 3px">

<tr>

<td>facility</td>

<td>IIIB</td>

</tr>

<tr bgcolor="#D4E4F3">

<td>level</td>

<td>3</td>

</tr>

</table>

</td>

</tr>

</table>

</body>

</html>]]></description>
			<styleUrl>#LineStyle006</styleUrl>
			<MultiGeometry>
				<LineString>
					<coordinates>
						-155.8681886767946,20.18220702259146,0 -155.867981431722,20.1822704735168,0 -155.8678506417906,20.18231610581717,0 -155.8677695727012,20.18232157171766,0 -155.8676709208255,20.18232525327182,0 -155.8675637998703,20.18234564341559,0 -155.8674850755213,20.18235935612468,0 -155.8674104340248,20.18235643174779,0 -155.8673182855814,20.18235586436054,0 -155.8672481819598,20.18236115106359,0 -155.8671474506426,20.1823710801703,0 -155.8670775365679,20.18238672022565,0 -155.8669966569301,20.18240253919647,0 -155.8669308636543,20.18240361283191,0 -155.8668364462198,20.1823989396138,0 -155.8667443735309,20.18240251329676,0 -155.8666678042337,20.18241411918168,0 -155.8665955832337,20.18242358278337,0 -155.8665143244343,20.182418694692,0 -155.866406862025,20.18242044799046,0 -155.8662845026694,20.18244729990287,0 -155.8661746196958,20.18243666472878,0 -155.8660453019282,20.18244291695847,0 -155.8659815879941,20.18243774240705,0 -155.8657755112788,20.18244524657085,0 -155.865611179438,20.18245621222272,0 -155.8654993685852,20.18246010719861,0 -155.8654443513019,20.18245064799837,0 -155.865353827417,20.18241898351274,0 -155.8652305963255,20.18239820890796,0 -155.8651602651706,20.18239107066408,0 -155.8650988959064,20.18239414277032,0 -155.8649936264933,20.18239585943871,0 -155.8648839329582,20.18239557688028,0 -155.8647695880052,20.18238087095818,0 -155.8646814846568,20.18236159447261,0 -155.8645757985404,20.18234053331641,0 -155.8645208949564,20.1823372858801,0 -155.8644486737412,20.18234674860979,0 -155.8643306243924,20.18236938630335,0 -155.8642714860714,20.18237449305514,0 -155.8641509026705,20.18237853018565,0 -155.8639467536616,20.1823715016242,0 -155.8638546807169,20.18237507379719,0 -155.8637626456314,20.18238071661224,0 -155.8636794208626,20.18238828708254,0 -155.8635764201727,20.18239410853569,0 -155.8635150508009,20.182397180092,0 
					</coordinates>
				</LineString>
			</MultiGeometry>
		</Placemark>
		<Placemark id="ID_00014">
			<name>IVH</name>
			<Snippet maxLines="0"></Snippet>
			<description><![CDATA[<html xmlns:fo="http://www.w3.org/1999/XSL/Format" xmlns:msxsl="urn:schemas-microsoft-com:xslt">

<head>

<META http-equiv="Content-Type" content="text/html">

<meta http-equiv="content-type" content="text/html; charset=UTF-8">

</head>

<body style="margin:0px 0px 0px 0px;overflow:auto;background:#FFFFFF;">

<table style="font-family:Arial,Verdana,Times;font-size:12px;text-align:left;width:100%;border-collapse:collapse;padding:3px 3px 3px 3px">

<tr style="text-align:center;font-weight:bold;background:#9CBCE2">

<td>IVH</td>

</tr>

<tr>

<td>

<table style="font-family:Arial,Verdana,Times;font-size:12px;text-align:left;width:100%;border-spacing:0px; padding:3px 3px 3px 3px">

<tr>

<td>facility</td>

<td>IVH</td>

</tr>

<tr bgcolor="#D4E4F3">

<td>level</td>

<td>3</td>

</tr>

</table>

</td>

</tr>

</table>

</body>

</html>]]></description>
			<styleUrl>#LineStyle006</styleUrl>
			<MultiGeometry>
				<LineString>
					<coordinates>
						-155.8583971776912,20.1816377237014,0 -155.8583486424944,20.18162797683212,0 -155.8582849762055,20.18160442746549,0 -155.8581292408649,20.18152969341204,0 -155.8580466608081,20.18148889082234,0 -155.8579638885517,20.18143755483197,0 -155.8579039731056,20.18141570038029,0 -155.8577499052197,20.18133040234175,0 -155.8576386343465,20.18124616416829,0 -155.8575635559748,20.18120875147252,0 -155.8574591126098,20.18119288928992,0 -155.8573010366938,20.18119370397861,0 -155.8571517129438,20.1811645228143,0 -155.8570096344208,20.18112468721374,0 -155.8569384350427,20.18109599156169,0 -155.8568782636144,20.18106009223685,0 -155.8567651019849,20.1809741280985,0 -155.8566955378756,20.18093311317229,0 -155.8565737522344,20.18088416683296,0 -155.8565325265822,20.18086727625463,0 -155.8563003677255,20.18078324637032,0 -155.8562123385177,20.1807495557364,0 -155.8561053637863,20.18069685610871,0 
					</coordinates>
				</LineString>
			</MultiGeometry>
		</Placemark>
		<Placemark id="ID_00015">
			<name>IVE</name>
			<Snippet maxLines="0"></Snippet>
			<description><![CDATA[<html xmlns:fo="http://www.w3.org/1999/XSL/Format" xmlns:msxsl="urn:schemas-microsoft-com:xslt">

<head>

<META http-equiv="Content-Type" content="text/html">

<meta http-equiv="content-type" content="text/html; charset=UTF-8">

</head>

<body style="margin:0px 0px 0px 0px;overflow:auto;background:#FFFFFF;">

<table style="font-family:Arial,Verdana,Times;font-size:12px;text-align:left;width:100%;border-collapse:collapse;padding:3px 3px 3px 3px">

<tr style="text-align:center;font-weight:bold;background:#9CBCE2">

<td>IVE</td>

</tr>

<tr>

<td>

<table style="font-family:Arial,Verdana,Times;font-size:12px;text-align:left;width:100%;border-spacing:0px; padding:3px 3px 3px 3px">

<tr>

<td>facility</td>

<td>IVE</td>

</tr>

<tr bgcolor="#D4E4F3">

<td>level</td>

<td>3</td>

</tr>

</table>

</td>

</tr>

</table>

</body>

</html>]]></description>
			<styleUrl>#LineStyle006</styleUrl>
			<MultiGeometry>
				<LineString>
					<coordinates>
						-155.8599621018604,20.18137343038371,0 -155.8599007437133,20.18137442914368,0 -155.8598357951293,20.18138251063736,0 -155.8597543689692,20.18140490893424,0 -155.8596655695434,20.18143093936073,0 -155.8596006209124,20.18143902077164,0 -155.8594948309197,20.18145127901891,0 -155.8594026332878,20.18149492541421,0 -155.8592972278847,20.18152825023658,0 -155.8592192637901,20.18153654332588,0 -155.8591376771599,20.1815501635689,0 -155.8590603861351,20.18159532330114,0 -155.8589699194081,20.18163191700563,0 -155.8588905125399,20.1816630624658,0 -155.8588478438021,20.18166902499654,0 -155.858749170419,20.18166360622081,0 -155.8585609280868,20.18164208389319,0 -155.858488349607,20.18163975256385,0 -155.858441705796,20.18163173102914,0 -155.8583971776912,20.1816377237014,0 
					</coordinates>
				</LineString>
			</MultiGeometry>
		</Placemark>
		<Placemark id="ID_00016">
			<name>IVJ</name>
			<Snippet maxLines="0"></Snippet>
			<description><![CDATA[<html xmlns:fo="http://www.w3.org/1999/XSL/Format" xmlns:msxsl="urn:schemas-microsoft-com:xslt">

<head>

<META http-equiv="Content-Type" content="text/html">

<meta http-equiv="content-type" content="text/html; charset=UTF-8">

</head>

<body style="margin:0px 0px 0px 0px;overflow:auto;background:#FFFFFF;">

<table style="font-family:Arial,Verdana,Times;font-size:12px;text-align:left;width:100%;border-collapse:collapse;padding:3px 3px 3px 3px">

<tr style="text-align:center;font-weight:bold;background:#9CBCE2">

<td>IVJ</td>

</tr>

<tr>

<td>

<table style="font-family:Arial,Verdana,Times;font-size:12px;text-align:left;width:100%;border-spacing:0px; padding:3px 3px 3px 3px">

<tr>

<td>facility</td>

<td>IVJ</td>

</tr>

<tr bgcolor="#D4E4F3">

<td>level</td>

<td>3</td>

</tr>

</table>

</td>

</tr>

</table>

</body>

</html>]]></description>
			<styleUrl>#LineStyle006</styleUrl>
			<MultiGeometry>
				<LineString>
					<coordinates>
						-155.8551120583707,20.18112029188344,0 -155.8551699390798,20.18113643970181,0 -155.8552078835604,20.18114203704817,0 -155.8552541088529,20.18115060679565,0 -155.8552839707415,20.18116410291945,0 -155.8553174904249,20.18119773495526,0 -155.8553558596802,20.18122662770315,0 -155.8554073593234,20.1812537535615,0 -155.8554722725432,20.18129464280704,0 -155.855525388744,20.18132018886454,0 -155.8555882323852,20.18133780936152,0 -155.8556330677889,20.18136038299067,0 -155.8556932448378,20.18141222354251,0 -155.8557465876799,20.18145019375157,0 -155.855795222608,20.18150066837433,0 
					</coordinates>
				</LineString>
			</MultiGeometry>
		</Placemark>
		<Placemark id="ID_00017">
			<name>IVF</name>
			<Snippet maxLines="0"></Snippet>
			<description><![CDATA[<html xmlns:fo="http://www.w3.org/1999/XSL/Format" xmlns:msxsl="urn:schemas-microsoft-com:xslt">

<head>

<META http-equiv="Content-Type" content="text/html">

<meta http-equiv="content-type" content="text/html; charset=UTF-8">

</head>

<body style="margin:0px 0px 0px 0px;overflow:auto;background:#FFFFFF;">

<table style="font-family:Arial,Verdana,Times;font-size:12px;text-align:left;width:100%;border-collapse:collapse;padding:3px 3px 3px 3px">

<tr style="text-align:center;font-weight:bold;background:#9CBCE2">

<td>IVF</td>

</tr>

<tr>

<td>

<table style="font-family:Arial,Verdana,Times;font-size:12px;text-align:left;width:100%;border-spacing:0px; padding:3px 3px 3px 3px">

<tr>

<td>facility</td>

<td>IVF</td>

</tr>

<tr bgcolor="#D4E4F3">

<td>level</td>

<td>3</td>

</tr>

</table>

</td>

</tr>

</table>

</body>

</html>]]></description>
			<styleUrl>#LineStyle006</styleUrl>
			<MultiGeometry>
				<LineString>
					<coordinates>
						-155.8632080428199,20.1798366703482,0 -155.8633155416161,20.17983698991019,0 -155.8634870183344,20.17985697986329,0 -155.8637177082372,20.17987600459014,0 -155.8639719161524,20.17986150475851,0 -155.8642415891345,20.17985296638679,0 -155.8643969947262,20.17983386258376,0 -155.8645483549819,20.17983346635556,0 -155.8646293852305,20.17982593139567,0 -155.8647585874106,20.17981346839742,0 -155.8648268000727,20.17982478408076,0 -155.8649370978902,20.17985819790663,0 -155.8650140450044,20.17986729979176,0 -155.8651410323974,20.1798656051082,0 
					</coordinates>
				</LineString>
			</MultiGeometry>
		</Placemark>
	</Folder>
	<Folder id="FeatureLayer0">
		<name>trails_level_5</name>
		<Snippet maxLines="0"></Snippet>
		<Placemark id="ID_00000">
			<name>VIA</name>
			<Snippet maxLines="0"></Snippet>
			<description><![CDATA[<html xmlns:fo="http://www.w3.org/1999/XSL/Format" xmlns:msxsl="urn:schemas-microsoft-com:xslt">

<head>

<META http-equiv="Content-Type" content="text/html">

<meta http-equiv="content-type" content="text/html; charset=UTF-8">

</head>

<body style="margin:0px 0px 0px 0px;overflow:auto;background:#FFFFFF;">

<table style="font-family:Arial,Verdana,Times;font-size:12px;text-align:left;width:100%;border-collapse:collapse;padding:3px 3px 3px 3px">

<tr style="text-align:center;font-weight:bold;background:#9CBCE2">

<td>VIA</td>

</tr>

<tr>

<td>

<table style="font-family:Arial,Verdana,Times;font-size:12px;text-align:left;width:100%;border-spacing:0px; padding:3px 3px 3px 3px">

<tr>

<td>facility</td>

<td>VIA</td>

</tr>

<tr bgcolor="#D4E4F3">

<td>level</td>

<td>5</td>

</tr>

</table>

</td>

</tr>

</table>

</body>

</html>]]></description>
			<styleUrl>#LineStyle001</styleUrl>
			<MultiGeometry>
				<LineString>
					<coordinates>
						-155.8639431449535,20.1804074946795,0 -155.8643010725564,20.18042651586112,0 -155.8645957415384,20.18046520940761,0 -155.8647471023818,20.180464812934,0 -155.8649823308217,20.18049204710874,0 -155.8650810196976,20.18049043788575,0 -155.8651623911845,20.18050153883193,0 -155.8653996233246,20.18051838323283,0 
					</coordinates>
				</LineString>
			</MultiGeometry>
		</Placemark>
	</Folder>
	<Folder id="FeatureLayer0">
		<name>walls_level_0</name>
		<Snippet maxLines="0"></Snippet>
		<Placemark id="ID_00000">
			<name>W155</name>
			<Snippet maxLines="0"></Snippet>
			<description><![CDATA[<html xmlns:fo="http://www.w3.org/1999/XSL/Format" xmlns:msxsl="urn:schemas-microsoft-com:xslt">

<head>

<META http-equiv="Content-Type" content="text/html">

<meta http-equiv="content-type" content="text/html; charset=UTF-8">

</head>

<body style="margin:0px 0px 0px 0px;overflow:auto;background:#FFFFFF;">

<table style="font-family:Arial,Verdana,Times;font-size:12px;text-align:left;width:100%;border-collapse:collapse;padding:3px 3px 3px 3px">

<tr style="text-align:center;font-weight:bold;background:#9CBCE2">

<td></td>

</tr>

<tr>

<td>

<table style="font-family:Arial,Verdana,Times;font-size:12px;text-align:left;width:100%;border-spacing:0px; padding:3px 3px 3px 3px">

<tr>

<td>facility</td>

<td>W155</td>

</tr>

<tr bgcolor="#D4E4F3">

<td>level</td>

<td>0</td>

</tr>

</table>

</td>

</tr>

</table>

</body>

</html>]]></description>
			<styleUrl>#LineStyle004</styleUrl>
			<MultiGeometry>
				<LineString>
					<coordinates>
						-155.8588940041427,20.18060498196306,0 -155.8588884323421,20.18073426096595,0 -155.8588829635793,20.18076056207666,0 -155.858895335732,20.18089516599259,0 -155.8588763998218,20.18105274686707,0 -155.8588790309493,20.1811968707527,0 -155.8588856615225,20.18123420875869,0 -155.8588821409693,20.18125860587506,0 -155.858882756044,20.18129229717227,0 -155.8588774922986,20.18132982871621,0 -155.8588772521646,20.18153391274877,0 -155.8588697326571,20.18155650263996,0 -155.85887205676,20.18157518777016,0 -155.858864638427,20.18192917217511,0 -155.8588732172754,20.18196460617962,0 -155.8588642962818,20.18201904788595,0 -155.8588637491105,20.18209769316449,0 -155.8588597839026,20.18220635077483,0 -155.8588642950612,20.18234482717025,0 -155.8588752664198,20.18240268977468,0 -155.858874206685,20.18245325897235,0 -155.8589145033535,20.18270536300771,0 -155.8589115295847,20.18275970793856,0 -155.8589179894122,20.18278768723681,0 
					</coordinates>
				</LineString>
			</MultiGeometry>
		</Placemark>
		<Placemark id="ID_00001">
			<name>W157</name>
			<Snippet maxLines="0"></Snippet>
			<description><![CDATA[<html xmlns:fo="http://www.w3.org/1999/XSL/Format" xmlns:msxsl="urn:schemas-microsoft-com:xslt">

<head>

<META http-equiv="Content-Type" content="text/html">

<meta http-equiv="content-type" content="text/html; charset=UTF-8">

</head>

<body style="margin:0px 0px 0px 0px;overflow:auto;background:#FFFFFF;">

<table style="font-family:Arial,Verdana,Times;font-size:12px;text-align:left;width:100%;border-collapse:collapse;padding:3px 3px 3px 3px">

<tr style="text-align:center;font-weight:bold;background:#9CBCE2">

<td></td>

</tr>

<tr>

<td>

<table style="font-family:Arial,Verdana,Times;font-size:12px;text-align:left;width:100%;border-spacing:0px; padding:3px 3px 3px 3px">

<tr>

<td>facility</td>

<td>W157</td>

</tr>

<tr bgcolor="#D4E4F3">

<td>level</td>

<td>0</td>

</tr>

</table>

</td>

</tr>

</table>

</body>

</html>]]></description>
			<styleUrl>#LineStyle004</styleUrl>
			<MultiGeometry>
				<LineString>
					<coordinates>
						-155.8584621890266,20.18124531144179,0 -155.8584621885926,20.18130639508211,0 -155.8584666101003,20.18136530044858,0 -155.8584927368958,20.18151337179852,0 -155.8584958699629,20.1816239032595,0 -155.85853887669,20.18184120891609,0 -155.8585368579086,20.18185282658734,0 -155.8585398184401,20.18189279872702,0 -155.8585483352438,20.18193162729976,0 -155.8585538142726,20.18198735595182,0 -155.858567310415,20.18205453898844,0 -155.8585683482845,20.182111393063,0 -155.8586140855861,20.18229495293141,0 -155.8586264279458,20.18242113201804,0 -155.8586221975735,20.18255600608077,0 -155.8586302336387,20.18262959693656,0 -155.8586415958045,20.18270208050567,0 -155.8586503433567,20.18275354329887,0 -155.8586624746709,20.18280705736435,0 
					</coordinates>
				</LineString>
			</MultiGeometry>
		</Placemark>
		<Placemark id="ID_00002">
			<name>W159</name>
			<Snippet maxLines="0"></Snippet>
			<description><![CDATA[<html xmlns:fo="http://www.w3.org/1999/XSL/Format" xmlns:msxsl="urn:schemas-microsoft-com:xslt">

<head>

<META http-equiv="Content-Type" content="text/html">

<meta http-equiv="content-type" content="text/html; charset=UTF-8">

</head>

<body style="margin:0px 0px 0px 0px;overflow:auto;background:#FFFFFF;">

<table style="font-family:Arial,Verdana,Times;font-size:12px;text-align:left;width:100%;border-collapse:collapse;padding:3px 3px 3px 3px">

<tr style="text-align:center;font-weight:bold;background:#9CBCE2">

<td></td>

</tr>

<tr>

<td>

<table style="font-family:Arial,Verdana,Times;font-size:12px;text-align:left;width:100%;border-spacing:0px; padding:3px 3px 3px 3px">

<tr>

<td>facility</td>

<td>W159</td>

</tr>

<tr bgcolor="#D4E4F3">

<td>level</td>

<td>0</td>

</tr>

</table>

</td>

</tr>

</table>

</body>

</html>]]></description>
			<styleUrl>#LineStyle004</styleUrl>
			<MultiGeometry>
				<LineString>
					<coordinates>
						-155.8581759215965,20.18170048964633,0 -155.8581823299815,20.18172566138613,0 -155.8581845085845,20.18176353992981,0 -155.8581977609541,20.18183774808868,0 -155.8582021438033,20.18191490897803,0 -155.8582212402514,20.18206485002571,0 -155.8582217783406,20.1820943299252,0 -155.8582283148747,20.18212652068311,0 -155.8582488475763,20.18219218506173,0 -155.8582649198973,20.18225792200014,0 -155.8582702258909,20.18230417498874,0 -155.8582786336131,20.18235739862287,0 -155.858284093364,20.18241207443736,0 -155.8583030368412,20.18247214777072,0 -155.8583063691907,20.18249175265709,0 -155.8583174174277,20.18252667844871,0 -155.8583319517766,20.18258963195114,0 -155.8583560988486,20.18269034303508,0 -155.8583990101569,20.18284130079084,0 
					</coordinates>
				</LineString>
			</MultiGeometry>
		</Placemark>
		<Placemark id="ID_00003">
			<name>W160</name>
			<Snippet maxLines="0"></Snippet>
			<description><![CDATA[<html xmlns:fo="http://www.w3.org/1999/XSL/Format" xmlns:msxsl="urn:schemas-microsoft-com:xslt">

<head>

<META http-equiv="Content-Type" content="text/html">

<meta http-equiv="content-type" content="text/html; charset=UTF-8">

</head>

<body style="margin:0px 0px 0px 0px;overflow:auto;background:#FFFFFF;">

<table style="font-family:Arial,Verdana,Times;font-size:12px;text-align:left;width:100%;border-collapse:collapse;padding:3px 3px 3px 3px">

<tr style="text-align:center;font-weight:bold;background:#9CBCE2">

<td></td>

</tr>

<tr>

<td>

<table style="font-family:Arial,Verdana,Times;font-size:12px;text-align:left;width:100%;border-spacing:0px; padding:3px 3px 3px 3px">

<tr>

<td>facility</td>

<td>W160</td>

</tr>

<tr bgcolor="#D4E4F3">

<td>level</td>

<td>0</td>

</tr>

</table>

</td>

</tr>

</table>

</body>

</html>]]></description>
			<styleUrl>#LineStyle004</styleUrl>
			<MultiGeometry>
				<LineString>
					<coordinates>
						-155.8580325975828,20.18162059615984,0 -155.858087146061,20.18178447083681,0 -155.8581067299057,20.18187963933636,0 -155.8581078914382,20.18194327849206,0 -155.8581006783167,20.18209130718456,0 -155.8581069320452,20.18221664925506,0 -155.8581191671669,20.18234376631409,0 -155.8581529345763,20.18256414785292,0 -155.8581537886892,20.18261094134427,0 -155.858170945358,20.18279040259399,0 -155.8581881029018,20.18286127069039,0 
					</coordinates>
				</LineString>
			</MultiGeometry>
		</Placemark>
		<Placemark id="ID_00004">
			<name>W160</name>
			<Snippet maxLines="0"></Snippet>
			<description><![CDATA[<html xmlns:fo="http://www.w3.org/1999/XSL/Format" xmlns:msxsl="urn:schemas-microsoft-com:xslt">

<head>

<META http-equiv="Content-Type" content="text/html">

<meta http-equiv="content-type" content="text/html; charset=UTF-8">

</head>

<body style="margin:0px 0px 0px 0px;overflow:auto;background:#FFFFFF;">

<table style="font-family:Arial,Verdana,Times;font-size:12px;text-align:left;width:100%;border-collapse:collapse;padding:3px 3px 3px 3px">

<tr style="text-align:center;font-weight:bold;background:#9CBCE2">

<td></td>

</tr>

<tr>

<td>

<table style="font-family:Arial,Verdana,Times;font-size:12px;text-align:left;width:100%;border-spacing:0px; padding:3px 3px 3px 3px">

<tr>

<td>facility</td>

<td>W160</td>

</tr>

<tr bgcolor="#D4E4F3">

<td>level</td>

<td>0</td>

</tr>

</table>

</td>

</tr>

</table>

</body>

</html>]]></description>
			<styleUrl>#LineStyle004</styleUrl>
			<MultiGeometry>
				<LineString>
					<coordinates>
						-155.8579764493389,20.18082578375495,0 -155.8579813705642,20.18087812799244,0 -155.8580021155906,20.18103693570207,0 -155.8580203658879,20.18116769954566,0 -155.8580233036892,20.18132866919896,0 -155.8580273698865,20.18144281309933,0 -155.85802661729,20.18151022798993,0 
					</coordinates>
				</LineString>
			</MultiGeometry>
		</Placemark>
		<Placemark id="ID_00005">
			<name>W165</name>
			<Snippet maxLines="0"></Snippet>
			<description><![CDATA[<html xmlns:fo="http://www.w3.org/1999/XSL/Format" xmlns:msxsl="urn:schemas-microsoft-com:xslt">

<head>

<META http-equiv="Content-Type" content="text/html">

<meta http-equiv="content-type" content="text/html; charset=UTF-8">

</head>

<body style="margin:0px 0px 0px 0px;overflow:auto;background:#FFFFFF;">

<table style="font-family:Arial,Verdana,Times;font-size:12px;text-align:left;width:100%;border-collapse:collapse;padding:3px 3px 3px 3px">

<tr style="text-align:center;font-weight:bold;background:#9CBCE2">

<td></td>

</tr>

<tr>

<td>

<table style="font-family:Arial,Verdana,Times;font-size:12px;text-align:left;width:100%;border-spacing:0px; padding:3px 3px 3px 3px">

<tr>

<td>facility</td>

<td>W165</td>

</tr>

<tr bgcolor="#D4E4F3">

<td>level</td>

<td>0</td>

</tr>

</table>

</td>

</tr>

</table>

</body>

</html>]]></description>
			<styleUrl>#LineStyle004</styleUrl>
			<MultiGeometry>
				<LineString>
					<coordinates>
						-155.8577431058426,20.18275424754753,0 -155.8577432851822,20.18276407418406,0 -155.8577425157355,20.18280340491449,0 -155.857745462886,20.18288339762664,0 
					</coordinates>
				</LineString>
			</MultiGeometry>
		</Placemark>
		<Placemark id="ID_00006">
			<name>W165</name>
			<Snippet maxLines="0"></Snippet>
			<description><![CDATA[<html xmlns:fo="http://www.w3.org/1999/XSL/Format" xmlns:msxsl="urn:schemas-microsoft-com:xslt">

<head>

<META http-equiv="Content-Type" content="text/html">

<meta http-equiv="content-type" content="text/html; charset=UTF-8">

</head>

<body style="margin:0px 0px 0px 0px;overflow:auto;background:#FFFFFF;">

<table style="font-family:Arial,Verdana,Times;font-size:12px;text-align:left;width:100%;border-collapse:collapse;padding:3px 3px 3px 3px">

<tr style="text-align:center;font-weight:bold;background:#9CBCE2">

<td></td>

</tr>

<tr>

<td>

<table style="font-family:Arial,Verdana,Times;font-size:12px;text-align:left;width:100%;border-spacing:0px; padding:3px 3px 3px 3px">

<tr>

<td>facility</td>

<td>W165</td>

</tr>

<tr bgcolor="#D4E4F3">

<td>level</td>

<td>0</td>

</tr>

</table>

</td>

</tr>

</table>

</body>

</html>]]></description>
			<styleUrl>#LineStyle004</styleUrl>
			<MultiGeometry>
				<LineString>
					<coordinates>
						-155.8577234656302,20.18086307986547,0 -155.8577196713122,20.18089965135576,0 -155.8577318198324,20.18107638575837,0 -155.8577345362666,20.18114374423965,0 -155.8577371492771,20.18128693239797,0 -155.8577448109706,20.18154378042703,0 -155.8577402215625,20.1816182788457,0 -155.8577427577893,20.18175725557945,0 -155.8577291698302,20.18190913257581,0 -155.8577302458153,20.18196809240118,0 -155.8577211182528,20.18211989684675,0 -155.857726091031,20.18214790040308,0 -155.8577221173903,20.18217464525511,0 -155.8577276272804,20.18231357361485,0 -155.8577239354508,20.18235576032532,0 -155.8577378255894,20.18270939833327,0 
					</coordinates>
				</LineString>
			</MultiGeometry>
		</Placemark>
		<Placemark id="ID_00007">
			<name>W188</name>
			<Snippet maxLines="0"></Snippet>
			<description><![CDATA[<html xmlns:fo="http://www.w3.org/1999/XSL/Format" xmlns:msxsl="urn:schemas-microsoft-com:xslt">

<head>

<META http-equiv="Content-Type" content="text/html">

<meta http-equiv="content-type" content="text/html; charset=UTF-8">

</head>

<body style="margin:0px 0px 0px 0px;overflow:auto;background:#FFFFFF;">

<table style="font-family:Arial,Verdana,Times;font-size:12px;text-align:left;width:100%;border-collapse:collapse;padding:3px 3px 3px 3px">

<tr style="text-align:center;font-weight:bold;background:#9CBCE2">

<td></td>

</tr>

<tr>

<td>

<table style="font-family:Arial,Verdana,Times;font-size:12px;text-align:left;width:100%;border-spacing:0px; padding:3px 3px 3px 3px">

<tr>

<td>facility</td>

<td>W188</td>

</tr>

<tr bgcolor="#D4E4F3">

<td>level</td>

<td>0</td>

</tr>

</table>

</td>

</tr>

</table>

</body>

</html>]]></description>
			<styleUrl>#LineStyle004</styleUrl>
			<MultiGeometry>
				<LineString>
					<coordinates>
						-155.8560276900798,20.18274213619593,0 -155.856026638549,20.18276602509048,0 -155.8560236631902,20.1828475184252,0 -155.8560202013446,20.1829023394206,0 -155.8560255579399,20.18295140016641,0 -155.8560339393715,20.18300322018557,0 -155.8560394752145,20.18306210758039,0 -155.8560493690782,20.18311530723383,0 
					</coordinates>
				</LineString>
			</MultiGeometry>
		</Placemark>
		<Placemark id="ID_00008">
			<name>W188</name>
			<Snippet maxLines="0"></Snippet>
			<description><![CDATA[<html xmlns:fo="http://www.w3.org/1999/XSL/Format" xmlns:msxsl="urn:schemas-microsoft-com:xslt">

<head>

<META http-equiv="Content-Type" content="text/html">

<meta http-equiv="content-type" content="text/html; charset=UTF-8">

</head>

<body style="margin:0px 0px 0px 0px;overflow:auto;background:#FFFFFF;">

<table style="font-family:Arial,Verdana,Times;font-size:12px;text-align:left;width:100%;border-collapse:collapse;padding:3px 3px 3px 3px">

<tr style="text-align:center;font-weight:bold;background:#9CBCE2">

<td></td>

</tr>

<tr>

<td>

<table style="font-family:Arial,Verdana,Times;font-size:12px;text-align:left;width:100%;border-spacing:0px; padding:3px 3px 3px 3px">

<tr>

<td>facility</td>

<td>W188</td>

</tr>

<tr bgcolor="#D4E4F3">

<td>level</td>

<td>0</td>

</tr>

</table>

</td>

</tr>

</table>

</body>

</html>]]></description>
			<styleUrl>#LineStyle004</styleUrl>
			<MultiGeometry>
				<LineString>
					<coordinates>
						-155.8559852234423,20.18228926230344,0 -155.8559919643693,20.18233268365829,0 -155.8560007041824,20.18240415699151,0 -155.856021055041,20.18254144008364,0 -155.8560234636002,20.18259195297932,0 
					</coordinates>
				</LineString>
			</MultiGeometry>
		</Placemark>
		<Placemark id="ID_00009">
			<name>W186</name>
			<Snippet maxLines="0"></Snippet>
			<description><![CDATA[<html xmlns:fo="http://www.w3.org/1999/XSL/Format" xmlns:msxsl="urn:schemas-microsoft-com:xslt">

<head>

<META http-equiv="Content-Type" content="text/html">

<meta http-equiv="content-type" content="text/html; charset=UTF-8">

</head>

<body style="margin:0px 0px 0px 0px;overflow:auto;background:#FFFFFF;">

<table style="font-family:Arial,Verdana,Times;font-size:12px;text-align:left;width:100%;border-collapse:collapse;padding:3px 3px 3px 3px">

<tr style="text-align:center;font-weight:bold;background:#9CBCE2">

<td></td>

</tr>

<tr>

<td>

<table style="font-family:Arial,Verdana,Times;font-size:12px;text-align:left;width:100%;border-spacing:0px; padding:3px 3px 3px 3px">

<tr>

<td>facility</td>

<td>W186</td>

</tr>

<tr bgcolor="#D4E4F3">

<td>level</td>

<td>0</td>

</tr>

</table>

</td>

</tr>

</table>

</body>

</html>]]></description>
			<styleUrl>#LineStyle004</styleUrl>
			<MultiGeometry>
				<LineString>
					<coordinates>
						-155.8563192677024,20.18225715163097,0 -155.8563322632116,20.18231732195882,0 -155.8563391306637,20.18244920730184,0 -155.8563421282816,20.18253200774199,0 -155.8563324120317,20.18257007973638,0 -155.8563346926571,20.18261357358053,0 -155.8563214122304,20.18270085133623,0 -155.8563181809508,20.18276830658805,0 -155.856324510707,20.18287071197887,0 -155.8563413249719,20.18297715957904,0 -155.8563469633584,20.18304166217802,0 -155.8563549095684,20.18306961745098,0 
					</coordinates>
				</LineString>
			</MultiGeometry>
		</Placemark>
		<Placemark id="ID_00010">
			<name>W186</name>
			<Snippet maxLines="0"></Snippet>
			<description><![CDATA[<html xmlns:fo="http://www.w3.org/1999/XSL/Format" xmlns:msxsl="urn:schemas-microsoft-com:xslt">

<head>

<META http-equiv="Content-Type" content="text/html">

<meta http-equiv="content-type" content="text/html; charset=UTF-8">

</head>

<body style="margin:0px 0px 0px 0px;overflow:auto;background:#FFFFFF;">

<table style="font-family:Arial,Verdana,Times;font-size:12px;text-align:left;width:100%;border-collapse:collapse;padding:3px 3px 3px 3px">

<tr style="text-align:center;font-weight:bold;background:#9CBCE2">

<td></td>

</tr>

<tr>

<td>

<table style="font-family:Arial,Verdana,Times;font-size:12px;text-align:left;width:100%;border-spacing:0px; padding:3px 3px 3px 3px">

<tr>

<td>facility</td>

<td>W186</td>

</tr>

<tr bgcolor="#D4E4F3">

<td>level</td>

<td>0</td>

</tr>

</table>

</td>

</tr>

</table>

</body>

</html>]]></description>
			<styleUrl>#LineStyle004</styleUrl>
			<MultiGeometry>
				<LineString>
					<coordinates>
						-155.8561965806783,20.18145593032786,0 -155.8562000407516,20.18148255432741,0 -155.8562192393427,20.18155666607462,0 -155.8562360276698,20.18166170991727,0 -155.8562322074,20.18169687760968,0 -155.856232796314,20.18172916517634,0 -155.856249738316,20.1818426318558,0 -155.8562473792446,20.1818763715701,0 -155.8562595280134,20.18197166126301,0 -155.8562780849154,20.18209212279605,0 -155.8563050761545,20.18218576695833,0 -155.856313483208,20.18223899076893,0 
					</coordinates>
				</LineString>
			</MultiGeometry>
		</Placemark>
		<Placemark id="ID_00011">
			<name>W187</name>
			<Snippet maxLines="0"></Snippet>
			<description><![CDATA[<html xmlns:fo="http://www.w3.org/1999/XSL/Format" xmlns:msxsl="urn:schemas-microsoft-com:xslt">

<head>

<META http-equiv="Content-Type" content="text/html">

<meta http-equiv="content-type" content="text/html; charset=UTF-8">

</head>

<body style="margin:0px 0px 0px 0px;overflow:auto;background:#FFFFFF;">

<table style="font-family:Arial,Verdana,Times;font-size:12px;text-align:left;width:100%;border-collapse:collapse;padding:3px 3px 3px 3px">

<tr style="text-align:center;font-weight:bold;background:#9CBCE2">

<td></td>

</tr>

<tr>

<td>

<table style="font-family:Arial,Verdana,Times;font-size:12px;text-align:left;width:100%;border-spacing:0px; padding:3px 3px 3px 3px">

<tr>

<td>facility</td>

<td>W187</td>

</tr>

<tr bgcolor="#D4E4F3">

<td>level</td>

<td>0</td>

</tr>

</table>

</td>

</tr>

</table>

</body>

</html>]]></description>
			<styleUrl>#LineStyle004</styleUrl>
			<MultiGeometry>
				<LineString>
					<coordinates>
						-155.8561724070634,20.18227779406871,0 -155.8561779428953,20.18233668146023,0 -155.8561807867852,20.18241105907144,0 -155.8561875277754,20.18245448041107,0 -155.8561839635553,20.18250368617512,0 -155.8561871403367,20.18259631327741,0 -155.8561760379903,20.18272146965412,0 -155.8561695753075,20.18285638016722,0 -155.856185184325,20.18297829384492,0 -155.8562018960919,20.18307912623911,0 
					</coordinates>
				</LineString>
			</MultiGeometry>
		</Placemark>
		<Placemark id="ID_00012">
			<name>W187</name>
			<Snippet maxLines="0"></Snippet>
			<description><![CDATA[<html xmlns:fo="http://www.w3.org/1999/XSL/Format" xmlns:msxsl="urn:schemas-microsoft-com:xslt">

<head>

<META http-equiv="Content-Type" content="text/html">

<meta http-equiv="content-type" content="text/html; charset=UTF-8">

</head>

<body style="margin:0px 0px 0px 0px;overflow:auto;background:#FFFFFF;">

<table style="font-family:Arial,Verdana,Times;font-size:12px;text-align:left;width:100%;border-collapse:collapse;padding:3px 3px 3px 3px">

<tr style="text-align:center;font-weight:bold;background:#9CBCE2">

<td></td>

</tr>

<tr>

<td>

<table style="font-family:Arial,Verdana,Times;font-size:12px;text-align:left;width:100%;border-spacing:0px; padding:3px 3px 3px 3px">

<tr>

<td>facility</td>

<td>W187</td>

</tr>

<tr bgcolor="#D4E4F3">

<td>level</td>

<td>0</td>

</tr>

</table>

</td>

</tr>

</table>

</body>

</html>]]></description>
			<styleUrl>#LineStyle004</styleUrl>
			<MultiGeometry>
				<LineString>
					<coordinates>
						-155.8560625697263,20.18120254008662,0 -155.8560712582323,20.18127120581308,0 -155.8560714868366,20.1813652850847,0 -155.8560793542533,20.18147047397122,0 -155.8560919911181,20.18151099103631,0 -155.8560954219952,20.18169910123254,0 -155.8561035711184,20.18181973199181,0 -155.8561102608318,20.18186034572787,0 -155.8561470415397,20.18208301935756,0 -155.8561492964836,20.18212510940605,0 -155.8561612916033,20.18221197626475,0 -155.856165110176,20.18225825356311,0 
					</coordinates>
				</LineString>
			</MultiGeometry>
		</Placemark>
		<Placemark id="ID_00013">
			<name>W188</name>
			<Snippet maxLines="0"></Snippet>
			<description><![CDATA[<html xmlns:fo="http://www.w3.org/1999/XSL/Format" xmlns:msxsl="urn:schemas-microsoft-com:xslt">

<head>

<META http-equiv="Content-Type" content="text/html">

<meta http-equiv="content-type" content="text/html; charset=UTF-8">

</head>

<body style="margin:0px 0px 0px 0px;overflow:auto;background:#FFFFFF;">

<table style="font-family:Arial,Verdana,Times;font-size:12px;text-align:left;width:100%;border-collapse:collapse;padding:3px 3px 3px 3px">

<tr style="text-align:center;font-weight:bold;background:#9CBCE2">

<td></td>

</tr>

<tr>

<td>

<table style="font-family:Arial,Verdana,Times;font-size:12px;text-align:left;width:100%;border-spacing:0px; padding:3px 3px 3px 3px">

<tr>

<td>facility</td>

<td>W188</td>

</tr>

<tr bgcolor="#D4E4F3">

<td>level</td>

<td>0</td>

</tr>

</table>

</td>

</tr>

</table>

</body>

</html>]]></description>
			<styleUrl>#LineStyle004</styleUrl>
			<MultiGeometry>
				<LineString>
					<coordinates>
						-155.8559170462437,20.18104425195401,0 -155.8559217278578,20.18108349412522,0 -155.855916463389,20.18112102566625,0 -155.8559229908579,20.18115274863954,0 -155.8559241514573,20.18121638792245,0 -155.8559447554648,20.18147630249127,0 -155.8559401395872,20.18154939715923,0 -155.8559378816054,20.18164304878178,0 -155.8559768394475,20.18193074945832,0 -155.8559724284246,20.18201507458381,0 -155.8559756397753,20.18208242511953,0 -155.8559683246406,20.18211624539914,0 -155.8559699291084,20.18220421733577,0 -155.8559809335402,20.18226395199601,0 
					</coordinates>
				</LineString>
			</MultiGeometry>
		</Placemark>
		<Placemark id="ID_00014">
			<name>W190</name>
			<Snippet maxLines="0"></Snippet>
			<description><![CDATA[<html xmlns:fo="http://www.w3.org/1999/XSL/Format" xmlns:msxsl="urn:schemas-microsoft-com:xslt">

<head>

<META http-equiv="Content-Type" content="text/html">

<meta http-equiv="content-type" content="text/html; charset=UTF-8">

</head>

<body style="margin:0px 0px 0px 0px;overflow:auto;background:#FFFFFF;">

<table style="font-family:Arial,Verdana,Times;font-size:12px;text-align:left;width:100%;border-collapse:collapse;padding:3px 3px 3px 3px">

<tr style="text-align:center;font-weight:bold;background:#9CBCE2">

<td></td>

</tr>

<tr>

<td>

<table style="font-family:Arial,Verdana,Times;font-size:12px;text-align:left;width:100%;border-spacing:0px; padding:3px 3px 3px 3px">

<tr>

<td>facility</td>

<td>W190</td>

</tr>

<tr bgcolor="#D4E4F3">

<td>level</td>

<td>0</td>

</tr>

</table>

</td>

</tr>

</table>

</body>

</html>]]></description>
			<styleUrl>#LineStyle004</styleUrl>
			<MultiGeometry>
				<LineString>
					<coordinates>
						-155.8557820770269,20.18230135386716,0 -155.8557809742487,20.18232243515005,0 -155.8557891763256,20.1823644285442,0 -155.8557895091501,20.18238267804412,0 -155.855796634062,20.18244715652718,0 -155.8558193951151,20.18255350755994,0 -155.8558248028266,20.18260537593784,0 -155.8558238280704,20.18263347625793,0 -155.8558412820252,20.18277501914193,0 -155.8558537361096,20.18296859957096,0 -155.8558717534502,20.18314102620374,0 
					</coordinates>
				</LineString>
			</MultiGeometry>
		</Placemark>
		<Placemark id="ID_00015">
			<name>W190</name>
			<Snippet maxLines="0"></Snippet>
			<description><![CDATA[<html xmlns:fo="http://www.w3.org/1999/XSL/Format" xmlns:msxsl="urn:schemas-microsoft-com:xslt">

<head>

<META http-equiv="Content-Type" content="text/html">

<meta http-equiv="content-type" content="text/html; charset=UTF-8">

</head>

<body style="margin:0px 0px 0px 0px;overflow:auto;background:#FFFFFF;">

<table style="font-family:Arial,Verdana,Times;font-size:12px;text-align:left;width:100%;border-collapse:collapse;padding:3px 3px 3px 3px">

<tr style="text-align:center;font-weight:bold;background:#9CBCE2">

<td></td>

</tr>

<tr>

<td>

<table style="font-family:Arial,Verdana,Times;font-size:12px;text-align:left;width:100%;border-spacing:0px; padding:3px 3px 3px 3px">

<tr>

<td>facility</td>

<td>W190</td>

</tr>

<tr bgcolor="#D4E4F3">

<td>level</td>

<td>0</td>

</tr>

</table>

</td>

</tr>

</table>

</body>

</html>]]></description>
			<styleUrl>#LineStyle004</styleUrl>
			<MultiGeometry>
				<LineString>
					<coordinates>
						-155.8556535017642,20.18095960133083,0 -155.8556575760956,20.18101991674853,0 -155.855655140087,20.1810494450474,0 -155.8556599844479,20.18107042967386,0 -155.8556675423174,20.18124021795127,0 -155.8556679775047,20.18126408268753,0 -155.8556703858748,20.18131459561063,0 -155.8556863781873,20.18145756653651,0 -155.8556897081689,20.18155861654329,0 -155.8556883729692,20.1816485085824,0 -155.8557000861622,20.1817199336252,0 -155.8556973173662,20.18173121242024,0 -155.8557032113783,20.18180975316429,0 -155.8557237410372,20.18195686299479,0 -155.8557591387758,20.18210373114811,0 -155.8557758757049,20.18220596744388,0 -155.8557817442046,20.18228310436693,0 
					</coordinates>
				</LineString>
			</MultiGeometry>
		</Placemark>
		<Placemark id="ID_00016">
			<name>W213</name>
			<Snippet maxLines="0"></Snippet>
			<description><![CDATA[<html xmlns:fo="http://www.w3.org/1999/XSL/Format" xmlns:msxsl="urn:schemas-microsoft-com:xslt">

<head>

<META http-equiv="Content-Type" content="text/html">

<meta http-equiv="content-type" content="text/html; charset=UTF-8">

</head>

<body style="margin:0px 0px 0px 0px;overflow:auto;background:#FFFFFF;">

<table style="font-family:Arial,Verdana,Times;font-size:12px;text-align:left;width:100%;border-collapse:collapse;padding:3px 3px 3px 3px">

<tr style="text-align:center;font-weight:bold;background:#9CBCE2">

<td></td>

</tr>

<tr>

<td>

<table style="font-family:Arial,Verdana,Times;font-size:12px;text-align:left;width:100%;border-spacing:0px; padding:3px 3px 3px 3px">

<tr>

<td>facility</td>

<td>W213</td>

</tr>

<tr bgcolor="#D4E4F3">

<td>level</td>

<td>0</td>

</tr>

</table>

</td>

</tr>

</table>

</body>

</html>]]></description>
			<styleUrl>#LineStyle004</styleUrl>
			<MultiGeometry>
				<LineString>
					<coordinates>
						-155.8537600440717,20.18241705872064,0 -155.8537686293849,20.18248010942623,0 -155.8537764727709,20.18250244963609,0 -155.8538130714001,20.18271529745368,0 -155.8538183761274,20.18276155073211,0 -155.8538232715022,20.18278534304919,0 -155.8538432879687,20.18290437708372,0 -155.8538632277211,20.183019199681,0 -155.853863662675,20.1830430644502,0 
					</coordinates>
				</LineString>
			</MultiGeometry>
		</Placemark>
		<Placemark id="ID_00017">
			<name>W213</name>
			<Snippet maxLines="0"></Snippet>
			<description><![CDATA[<html xmlns:fo="http://www.w3.org/1999/XSL/Format" xmlns:msxsl="urn:schemas-microsoft-com:xslt">

<head>

<META http-equiv="Content-Type" content="text/html">

<meta http-equiv="content-type" content="text/html; charset=UTF-8">

</head>

<body style="margin:0px 0px 0px 0px;overflow:auto;background:#FFFFFF;">

<table style="font-family:Arial,Verdana,Times;font-size:12px;text-align:left;width:100%;border-collapse:collapse;padding:3px 3px 3px 3px">

<tr style="text-align:center;font-weight:bold;background:#9CBCE2">

<td></td>

</tr>

<tr>

<td>

<table style="font-family:Arial,Verdana,Times;font-size:12px;text-align:left;width:100%;border-spacing:0px; padding:3px 3px 3px 3px">

<tr>

<td>facility</td>

<td>W213</td>

</tr>

<tr bgcolor="#D4E4F3">

<td>level</td>

<td>0</td>

</tr>

</table>

</td>

</tr>

</table>

</body>

</html>]]></description>
			<styleUrl>#LineStyle004</styleUrl>
			<MultiGeometry>
				<LineString>
					<coordinates>
						-155.8536970879921,20.18165558667743,0 -155.8537039531284,20.18178747240439,0 -155.8537173313318,20.18186870020985,0 -155.8537163050162,20.1818939929449,0 -155.8537325771079,20.18205240616236,0 -155.8537327787855,20.18214508178939,0 -155.8537403377517,20.18223342523526,0 -155.8537583014266,20.18240304476915,0 
					</coordinates>
				</LineString>
			</MultiGeometry>
		</Placemark>
		<Placemark id="ID_00018">
			<name>W213</name>
			<Snippet maxLines="0"></Snippet>
			<description><![CDATA[<html xmlns:fo="http://www.w3.org/1999/XSL/Format" xmlns:msxsl="urn:schemas-microsoft-com:xslt">

<head>

<META http-equiv="Content-Type" content="text/html">

<meta http-equiv="content-type" content="text/html; charset=UTF-8">

</head>

<body style="margin:0px 0px 0px 0px;overflow:auto;background:#FFFFFF;">

<table style="font-family:Arial,Verdana,Times;font-size:12px;text-align:left;width:100%;border-collapse:collapse;padding:3px 3px 3px 3px">

<tr style="text-align:center;font-weight:bold;background:#9CBCE2">

<td></td>

</tr>

<tr>

<td>

<table style="font-family:Arial,Verdana,Times;font-size:12px;text-align:left;width:100%;border-spacing:0px; padding:3px 3px 3px 3px">

<tr>

<td>facility</td>

<td>W213</td>

</tr>

<tr bgcolor="#D4E4F3">

<td>level</td>

<td>0</td>

</tr>

</table>

</td>

</tr>

</table>

</body>

</html>]]></description>
			<styleUrl>#LineStyle004</styleUrl>
			<MultiGeometry>
				<LineString>
					<coordinates>
						-155.8537117215272,20.1810711910182,0 -155.853695178499,20.18130596544026,0 -155.8536946893866,20.18136073819558,0 -155.8536904305892,20.18145348627781,0 -155.8536965538096,20.18154466150809,0 -155.8536964996036,20.18162329903868,0 
					</coordinates>
				</LineString>
			</MultiGeometry>
		</Placemark>
		<Placemark id="ID_00019">
			<name>W214</name>
			<Snippet maxLines="0"></Snippet>
			<description><![CDATA[<html xmlns:fo="http://www.w3.org/1999/XSL/Format" xmlns:msxsl="urn:schemas-microsoft-com:xslt">

<head>

<META http-equiv="Content-Type" content="text/html">

<meta http-equiv="content-type" content="text/html; charset=UTF-8">

</head>

<body style="margin:0px 0px 0px 0px;overflow:auto;background:#FFFFFF;">

<table style="font-family:Arial,Verdana,Times;font-size:12px;text-align:left;width:100%;border-collapse:collapse;padding:3px 3px 3px 3px">

<tr style="text-align:center;font-weight:bold;background:#9CBCE2">

<td></td>

</tr>

<tr>

<td>

<table style="font-family:Arial,Verdana,Times;font-size:12px;text-align:left;width:100%;border-spacing:0px; padding:3px 3px 3px 3px">

<tr>

<td>facility</td>

<td>W214</td>

</tr>

<tr bgcolor="#D4E4F3">

<td>level</td>

<td>0</td>

</tr>

</table>

</td>

</tr>

</table>

</body>

</html>]]></description>
			<styleUrl>#LineStyle004</styleUrl>
			<MultiGeometry>
				<LineString>
					<coordinates>
						-155.8535778062451,20.18245512437504,0 -155.8536182931985,20.18288135143433,0 -155.8536300764336,20.183119878428,0 -155.8536576489526,20.18340870107168,0 
					</coordinates>
				</LineString>
			</MultiGeometry>
		</Placemark>
		<Placemark id="ID_00020">
			<name>W214</name>
			<Snippet maxLines="0"></Snippet>
			<description><![CDATA[<html xmlns:fo="http://www.w3.org/1999/XSL/Format" xmlns:msxsl="urn:schemas-microsoft-com:xslt">

<head>

<META http-equiv="Content-Type" content="text/html">

<meta http-equiv="content-type" content="text/html; charset=UTF-8">

</head>

<body style="margin:0px 0px 0px 0px;overflow:auto;background:#FFFFFF;">

<table style="font-family:Arial,Verdana,Times;font-size:12px;text-align:left;width:100%;border-collapse:collapse;padding:3px 3px 3px 3px">

<tr style="text-align:center;font-weight:bold;background:#9CBCE2">

<td></td>

</tr>

<tr>

<td>

<table style="font-family:Arial,Verdana,Times;font-size:12px;text-align:left;width:100%;border-spacing:0px; padding:3px 3px 3px 3px">

<tr>

<td>facility</td>

<td>W214</td>

</tr>

<tr bgcolor="#D4E4F3">

<td>level</td>

<td>0</td>

</tr>

</table>

</td>

</tr>

</table>

</body>

</html>]]></description>
			<styleUrl>#LineStyle004</styleUrl>
			<MultiGeometry>
				<LineString>
					<coordinates>
						-155.853515381955,20.18188602250836,0 -155.853527784895,20.18199535069674,0 -155.8535365747199,20.18206963191451,0 -155.8535370863456,20.18209770812463,0 -155.8535486451466,20.18216071055965,0 -155.8535550753488,20.18226873152056,0 -155.853574602389,20.18244253837904,0 
					</coordinates>
				</LineString>
			</MultiGeometry>
		</Placemark>
		<Placemark id="ID_00021">
			<name>W214</name>
			<Snippet maxLines="0"></Snippet>
			<description><![CDATA[<html xmlns:fo="http://www.w3.org/1999/XSL/Format" xmlns:msxsl="urn:schemas-microsoft-com:xslt">

<head>

<META http-equiv="Content-Type" content="text/html">

<meta http-equiv="content-type" content="text/html; charset=UTF-8">

</head>

<body style="margin:0px 0px 0px 0px;overflow:auto;background:#FFFFFF;">

<table style="font-family:Arial,Verdana,Times;font-size:12px;text-align:left;width:100%;border-collapse:collapse;padding:3px 3px 3px 3px">

<tr style="text-align:center;font-weight:bold;background:#9CBCE2">

<td></td>

</tr>

<tr>

<td>

<table style="font-family:Arial,Verdana,Times;font-size:12px;text-align:left;width:100%;border-spacing:0px; padding:3px 3px 3px 3px">

<tr>

<td>facility</td>

<td>W214</td>

</tr>

<tr bgcolor="#D4E4F3">

<td>level</td>

<td>0</td>

</tr>

</table>

</td>

</tr>

</table>

</body>

</html>]]></description>
			<styleUrl>#LineStyle004</styleUrl>
			<MultiGeometry>
				<LineString>
					<coordinates>
						-155.8535305627257,20.18108677132181,0 -155.8535202031508,20.181171193137,0 -155.8535169194369,20.1812358408684,0 -155.8535227867302,20.18131297801353,0 -155.8535193751216,20.18137060669108,0 -155.8535208076135,20.18144922008657,0 -155.8535198068398,20.18147591663564,0 -155.8535029597325,20.18161240017989,0 -155.8535074169983,20.18169377290086,0 -155.8535017992073,20.18179356419038,0 -155.8535069758721,20.18183279844448,0 
					</coordinates>
				</LineString>
			</MultiGeometry>
		</Placemark>
		<Placemark id="ID_00022">
			<name>W224</name>
			<Snippet maxLines="0"></Snippet>
			<description><![CDATA[<html xmlns:fo="http://www.w3.org/1999/XSL/Format" xmlns:msxsl="urn:schemas-microsoft-com:xslt">

<head>

<META http-equiv="Content-Type" content="text/html">

<meta http-equiv="content-type" content="text/html; charset=UTF-8">

</head>

<body style="margin:0px 0px 0px 0px;overflow:auto;background:#FFFFFF;">

<table style="font-family:Arial,Verdana,Times;font-size:12px;text-align:left;width:100%;border-collapse:collapse;padding:3px 3px 3px 3px">

<tr style="text-align:center;font-weight:bold;background:#9CBCE2">

<td></td>

</tr>

<tr>

<td>

<table style="font-family:Arial,Verdana,Times;font-size:12px;text-align:left;width:100%;border-spacing:0px; padding:3px 3px 3px 3px">

<tr>

<td>facility</td>

<td>W224</td>

</tr>

<tr bgcolor="#D4E4F3">

<td>level</td>

<td>0</td>

</tr>

</table>

</td>

</tr>

</table>

</body>

</html>]]></description>
			<styleUrl>#LineStyle004</styleUrl>
			<MultiGeometry>
				<LineString>
					<coordinates>
						-155.8526395238689,20.18254618974966,0 -155.8526332150661,20.18260807816221,0 -155.8526356225399,20.18265859123617,0 -155.8526302123468,20.18268816784252,0 -155.8526323640836,20.18272464280094,0 -155.8526621189112,20.18288845420022,0 -155.8526719860566,20.18294025037373,0 
					</coordinates>
				</LineString>
			</MultiGeometry>
		</Placemark>
		<Placemark id="ID_00023">
			<name>W224</name>
			<Snippet maxLines="0"></Snippet>
			<description><![CDATA[<html xmlns:fo="http://www.w3.org/1999/XSL/Format" xmlns:msxsl="urn:schemas-microsoft-com:xslt">

<head>

<META http-equiv="Content-Type" content="text/html">

<meta http-equiv="content-type" content="text/html; charset=UTF-8">

</head>

<body style="margin:0px 0px 0px 0px;overflow:auto;background:#FFFFFF;">

<table style="font-family:Arial,Verdana,Times;font-size:12px;text-align:left;width:100%;border-collapse:collapse;padding:3px 3px 3px 3px">

<tr style="text-align:center;font-weight:bold;background:#9CBCE2">

<td></td>

</tr>

<tr>

<td>

<table style="font-family:Arial,Verdana,Times;font-size:12px;text-align:left;width:100%;border-spacing:0px; padding:3px 3px 3px 3px">

<tr>

<td>facility</td>

<td>W224</td>

</tr>

<tr bgcolor="#D4E4F3">

<td>level</td>

<td>0</td>

</tr>

</table>

</td>

</tr>

</table>

</body>

</html>]]></description>
			<styleUrl>#LineStyle004</styleUrl>
			<MultiGeometry>
				<LineString>
					<coordinates>
						-155.8526552059581,20.18210079523168,0 -155.8526529704305,20.18222299926111,0 -155.8526423255335,20.18237342436562,0 -155.8526382707514,20.18247740298408,0 -155.8526438820048,20.1825405020805,0 
					</coordinates>
				</LineString>
			</MultiGeometry>
		</Placemark>
		<Placemark id="ID_00024">
			<name>W224</name>
			<Snippet maxLines="0"></Snippet>
			<description><![CDATA[<html xmlns:fo="http://www.w3.org/1999/XSL/Format" xmlns:msxsl="urn:schemas-microsoft-com:xslt">

<head>

<META http-equiv="Content-Type" content="text/html">

<meta http-equiv="content-type" content="text/html; charset=UTF-8">

</head>

<body style="margin:0px 0px 0px 0px;overflow:auto;background:#FFFFFF;">

<table style="font-family:Arial,Verdana,Times;font-size:12px;text-align:left;width:100%;border-collapse:collapse;padding:3px 3px 3px 3px">

<tr style="text-align:center;font-weight:bold;background:#9CBCE2">

<td></td>

</tr>

<tr>

<td>

<table style="font-family:Arial,Verdana,Times;font-size:12px;text-align:left;width:100%;border-spacing:0px; padding:3px 3px 3px 3px">

<tr>

<td>facility</td>

<td>W224</td>

</tr>

<tr bgcolor="#D4E4F3">

<td>level</td>

<td>0</td>

</tr>

</table>

</td>

</tr>

</table>

</body>

</html>]]></description>
			<styleUrl>#LineStyle004</styleUrl>
			<MultiGeometry>
				<LineString>
					<coordinates>
						-155.8524663015869,20.18103805395426,0 -155.8524776041251,20.18108701840835,0 -155.8524782433863,20.18112211370746,0 -155.8525043335117,20.18124807057068,0 -155.8525530033224,20.18147055249569,0 -155.8525901660898,20.18163283945845,0 -155.8526227918277,20.18179098738642,0 
					</coordinates>
				</LineString>
			</MultiGeometry>
		</Placemark>
		<Placemark id="ID_00025">
			<name>W144</name>
			<Snippet maxLines="0"></Snippet>
			<description><![CDATA[<html xmlns:fo="http://www.w3.org/1999/XSL/Format" xmlns:msxsl="urn:schemas-microsoft-com:xslt">

<head>

<META http-equiv="Content-Type" content="text/html">

<meta http-equiv="content-type" content="text/html; charset=UTF-8">

</head>

<body style="margin:0px 0px 0px 0px;overflow:auto;background:#FFFFFF;">

<table style="font-family:Arial,Verdana,Times;font-size:12px;text-align:left;width:100%;border-collapse:collapse;padding:3px 3px 3px 3px">

<tr style="text-align:center;font-weight:bold;background:#9CBCE2">

<td></td>

</tr>

<tr>

<td>

<table style="font-family:Arial,Verdana,Times;font-size:12px;text-align:left;width:100%;border-spacing:0px; padding:3px 3px 3px 3px">

<tr>

<td>facility</td>

<td>W144</td>

</tr>

<tr bgcolor="#D4E4F3">

<td>level</td>

<td>0</td>

</tr>

</table>

</td>

</tr>

</table>

</body>

</html>]]></description>
			<styleUrl>#LineStyle004</styleUrl>
			<MultiGeometry>
				<LineString>
					<coordinates>
						-155.8598270855185,20.18071494328288,0 -155.8598310845214,20.18077104700224,0 -155.8598375700146,20.18080043006513,0 -155.8598368779474,20.1808439721563,0 -155.8598329560603,20.180954969388,0 -155.8598325972685,20.18101676091672,0 -155.859840672111,20.18105173498906,0 -155.8598403134584,20.18119497128472,0 -155.8598419285682,20.18128341086583,0 -155.8598462096239,20.18135495641062,0 
					</coordinates>
				</LineString>
			</MultiGeometry>
		</Placemark>
		<Placemark id="ID_00026">
			<name>W144</name>
			<Snippet maxLines="0"></Snippet>
			<description><![CDATA[<html xmlns:fo="http://www.w3.org/1999/XSL/Format" xmlns:msxsl="urn:schemas-microsoft-com:xslt">

<head>

<META http-equiv="Content-Type" content="text/html">

<meta http-equiv="content-type" content="text/html; charset=UTF-8">

</head>

<body style="margin:0px 0px 0px 0px;overflow:auto;background:#FFFFFF;">

<table style="font-family:Arial,Verdana,Times;font-size:12px;text-align:left;width:100%;border-collapse:collapse;padding:3px 3px 3px 3px">

<tr style="text-align:center;font-weight:bold;background:#9CBCE2">

<td></td>

</tr>

<tr>

<td>

<table style="font-family:Arial,Verdana,Times;font-size:12px;text-align:left;width:100%;border-spacing:0px; padding:3px 3px 3px 3px">

<tr>

<td>facility</td>

<td>W144</td>

</tr>

<tr bgcolor="#D4E4F3">

<td>level</td>

<td>0</td>

</tr>

</table>

</td>

</tr>

</table>

</body>

</html>]]></description>
			<styleUrl>#LineStyle004</styleUrl>
			<MultiGeometry>
				<LineString>
					<coordinates>
						-155.8598188310964,20.18050725303779,0 -155.8598265727144,20.18060542245049,0 
					</coordinates>
				</LineString>
			</MultiGeometry>
		</Placemark>
		<Placemark id="ID_00027">
			<name>W166</name>
			<Snippet maxLines="0"></Snippet>
			<description><![CDATA[<html xmlns:fo="http://www.w3.org/1999/XSL/Format" xmlns:msxsl="urn:schemas-microsoft-com:xslt">

<head>

<META http-equiv="Content-Type" content="text/html">

<meta http-equiv="content-type" content="text/html; charset=UTF-8">

</head>

<body style="margin:0px 0px 0px 0px;overflow:auto;background:#FFFFFF;">

<table style="font-family:Arial,Verdana,Times;font-size:12px;text-align:left;width:100%;border-collapse:collapse;padding:3px 3px 3px 3px">

<tr style="text-align:center;font-weight:bold;background:#9CBCE2">

<td></td>

</tr>

<tr>

<td>

<table style="font-family:Arial,Verdana,Times;font-size:12px;text-align:left;width:100%;border-spacing:0px; padding:3px 3px 3px 3px">

<tr>

<td>facility</td>

<td>W166</td>

</tr>

<tr bgcolor="#D4E4F3">

<td>level</td>

<td>0</td>

</tr>

</table>

</td>

</tr>

</table>

</body>

</html>]]></description>
			<styleUrl>#LineStyle004</styleUrl>
			<MultiGeometry>
				<LineString>
					<coordinates>
						-155.8576571768588,20.18087117271936,0 -155.8576115679392,20.18119947747733,0 -155.857612381074,20.18124403769359,0 -155.8576095982614,20.18133219324449,0 -155.8576207045912,20.1814595133789,0 -155.8576187545952,20.18153314310013,0 -155.8576231062233,20.18159112145386,0 
					</coordinates>
				</LineString>
			</MultiGeometry>
		</Placemark>
		<Placemark id="ID_00028">
			<name>W169</name>
			<Snippet maxLines="0"></Snippet>
			<description><![CDATA[<html xmlns:fo="http://www.w3.org/1999/XSL/Format" xmlns:msxsl="urn:schemas-microsoft-com:xslt">

<head>

<META http-equiv="Content-Type" content="text/html">

<meta http-equiv="content-type" content="text/html; charset=UTF-8">

</head>

<body style="margin:0px 0px 0px 0px;overflow:auto;background:#FFFFFF;">

<table style="font-family:Arial,Verdana,Times;font-size:12px;text-align:left;width:100%;border-collapse:collapse;padding:3px 3px 3px 3px">

<tr style="text-align:center;font-weight:bold;background:#9CBCE2">

<td></td>

</tr>

<tr>

<td>

<table style="font-family:Arial,Verdana,Times;font-size:12px;text-align:left;width:100%;border-spacing:0px; padding:3px 3px 3px 3px">

<tr>

<td>facility</td>

<td>W169</td>

</tr>

<tr bgcolor="#D4E4F3">

<td>level</td>

<td>0</td>

</tr>

</table>

</td>

</tr>

</table>

</body>

</html>]]></description>
			<styleUrl>#LineStyle004</styleUrl>
			<MultiGeometry>
				<LineString>
					<coordinates>
						-155.8574238345045,20.18101241209849,0 -155.8574296814831,20.18103201225315,0 -155.8574314786495,20.18107033692225,0 -155.8574408073502,20.18110024637035,0 -155.8574522925022,20.18118816988596,0 -155.8574460476008,20.18120693010045,0 -155.857444438692,20.18123909061154,0 -155.8574330077884,20.18133464295858,0 -155.857425210698,20.18138867253695,0 -155.8574279541519,20.18141868908071,0 -155.8574165799671,20.18151735028051,0 
					</coordinates>
				</LineString>
			</MultiGeometry>
		</Placemark>
		<Placemark id="ID_00029">
			<name>W169</name>
			<Snippet maxLines="0"></Snippet>
			<description><![CDATA[<html xmlns:fo="http://www.w3.org/1999/XSL/Format" xmlns:msxsl="urn:schemas-microsoft-com:xslt">

<head>

<META http-equiv="Content-Type" content="text/html">

<meta http-equiv="content-type" content="text/html; charset=UTF-8">

</head>

<body style="margin:0px 0px 0px 0px;overflow:auto;background:#FFFFFF;">

<table style="font-family:Arial,Verdana,Times;font-size:12px;text-align:left;width:100%;border-collapse:collapse;padding:3px 3px 3px 3px">

<tr style="text-align:center;font-weight:bold;background:#9CBCE2">

<td></td>

</tr>

<tr>

<td>

<table style="font-family:Arial,Verdana,Times;font-size:12px;text-align:left;width:100%;border-spacing:0px; padding:3px 3px 3px 3px">

<tr>

<td>facility</td>

<td>W169</td>

</tr>

<tr bgcolor="#D4E4F3">

<td>level</td>

<td>0</td>

</tr>

</table>

</td>

</tr>

</table>

</body>

</html>]]></description>
			<styleUrl>#LineStyle004</styleUrl>
			<MultiGeometry>
				<LineString>
					<coordinates>
						-155.8574185951433,20.18084560602351,0 -155.8574140150411,20.18089543691672,0 -155.8574150171918,20.18095035998537,0 
					</coordinates>
				</LineString>
			</MultiGeometry>
		</Placemark>
		<Placemark id="ID_00030">
			<name>W236</name>
			<Snippet maxLines="0"></Snippet>
			<description><![CDATA[<html xmlns:fo="http://www.w3.org/1999/XSL/Format" xmlns:msxsl="urn:schemas-microsoft-com:xslt">

<head>

<META http-equiv="Content-Type" content="text/html">

<meta http-equiv="content-type" content="text/html; charset=UTF-8">

</head>

<body style="margin:0px 0px 0px 0px;overflow:auto;background:#FFFFFF;">

<table style="font-family:Arial,Verdana,Times;font-size:12px;text-align:left;width:100%;border-collapse:collapse;padding:3px 3px 3px 3px">

<tr style="text-align:center;font-weight:bold;background:#9CBCE2">

<td></td>

</tr>

<tr>

<td>

<table style="font-family:Arial,Verdana,Times;font-size:12px;text-align:left;width:100%;border-spacing:0px; padding:3px 3px 3px 3px">

<tr>

<td>facility</td>

<td>W236</td>

</tr>

<tr bgcolor="#D4E4F3">

<td>level</td>

<td>0</td>

</tr>

</table>

</td>

</tr>

</table>

</body>

</html>]]></description>
			<styleUrl>#LineStyle004</styleUrl>
			<MultiGeometry>
				<LineString>
					<coordinates>
						-155.8568972169216,20.18123716275099,0 -155.8568914823954,20.18128390264217,0 
					</coordinates>
				</LineString>
			</MultiGeometry>
		</Placemark>
		<Placemark id="ID_00031">
			<name>W236</name>
			<Snippet maxLines="0"></Snippet>
			<description><![CDATA[<html xmlns:fo="http://www.w3.org/1999/XSL/Format" xmlns:msxsl="urn:schemas-microsoft-com:xslt">

<head>

<META http-equiv="Content-Type" content="text/html">

<meta http-equiv="content-type" content="text/html; charset=UTF-8">

</head>

<body style="margin:0px 0px 0px 0px;overflow:auto;background:#FFFFFF;">

<table style="font-family:Arial,Verdana,Times;font-size:12px;text-align:left;width:100%;border-collapse:collapse;padding:3px 3px 3px 3px">

<tr style="text-align:center;font-weight:bold;background:#9CBCE2">

<td></td>

</tr>

<tr>

<td>

<table style="font-family:Arial,Verdana,Times;font-size:12px;text-align:left;width:100%;border-spacing:0px; padding:3px 3px 3px 3px">

<tr>

<td>facility</td>

<td>W236</td>

</tr>

<tr bgcolor="#D4E4F3">

<td>level</td>

<td>0</td>

</tr>

</table>

</td>

</tr>

</table>

</body>

</html>]]></description>
			<styleUrl>#LineStyle004</styleUrl>
			<MultiGeometry>
				<LineString>
					<coordinates>
						-155.8569253643429,20.18073395787188,0 -155.8569102434805,20.18080780178131,0 -155.856906496085,20.18084310684794,0 -155.8569026909267,20.18093542542355,0 -155.8568954240404,20.18095834861083,0 -155.8568975414194,20.18107441250556,0 -155.8568938885489,20.18111489899593,0 -155.8568977105287,20.18114386143079,0 
					</coordinates>
				</LineString>
			</MultiGeometry>
		</Placemark>
		<Placemark id="ID_00032">
			<name>W178</name>
			<Snippet maxLines="0"></Snippet>
			<description><![CDATA[<html xmlns:fo="http://www.w3.org/1999/XSL/Format" xmlns:msxsl="urn:schemas-microsoft-com:xslt">

<head>

<META http-equiv="Content-Type" content="text/html">

<meta http-equiv="content-type" content="text/html; charset=UTF-8">

</head>

<body style="margin:0px 0px 0px 0px;overflow:auto;background:#FFFFFF;">

<table style="font-family:Arial,Verdana,Times;font-size:12px;text-align:left;width:100%;border-collapse:collapse;padding:3px 3px 3px 3px">

<tr style="text-align:center;font-weight:bold;background:#9CBCE2">

<td></td>

</tr>

<tr>

<td>

<table style="font-family:Arial,Verdana,Times;font-size:12px;text-align:left;width:100%;border-spacing:0px; padding:3px 3px 3px 3px">

<tr>

<td>facility</td>

<td>W178</td>

</tr>

<tr bgcolor="#D4E4F3">

<td>level</td>

<td>0</td>

</tr>

</table>

</td>

</tr>

</table>

</body>

</html>]]></description>
			<styleUrl>#LineStyle004</styleUrl>
			<MultiGeometry>
				<LineString>
					<coordinates>
						-155.8566116614188,20.18111526464509,0 -155.8566123041345,20.18115049833575,0 -155.8566082353148,20.18116818655864,0 -155.8566144413694,20.18120747616702,0 
					</coordinates>
				</LineString>
			</MultiGeometry>
		</Placemark>
		<Placemark id="ID_00033">
			<name>W178</name>
			<Snippet maxLines="0"></Snippet>
			<description><![CDATA[<html xmlns:fo="http://www.w3.org/1999/XSL/Format" xmlns:msxsl="urn:schemas-microsoft-com:xslt">

<head>

<META http-equiv="Content-Type" content="text/html">

<meta http-equiv="content-type" content="text/html; charset=UTF-8">

</head>

<body style="margin:0px 0px 0px 0px;overflow:auto;background:#FFFFFF;">

<table style="font-family:Arial,Verdana,Times;font-size:12px;text-align:left;width:100%;border-collapse:collapse;padding:3px 3px 3px 3px">

<tr style="text-align:center;font-weight:bold;background:#9CBCE2">

<td></td>

</tr>

<tr>

<td>

<table style="font-family:Arial,Verdana,Times;font-size:12px;text-align:left;width:100%;border-spacing:0px; padding:3px 3px 3px 3px">

<tr>

<td>facility</td>

<td>W178</td>

</tr>

<tr bgcolor="#D4E4F3">

<td>level</td>

<td>0</td>

</tr>

</table>

</td>

</tr>

</table>

</body>

</html>]]></description>
			<styleUrl>#LineStyle004</styleUrl>
			<MultiGeometry>
				<LineString>
					<coordinates>
						-155.8565569814947,20.18070566305013,0 -155.8565562998109,20.18072847916642,0 -155.8565610869327,20.18075016977895,0 -155.8565859121783,20.18084720585667,0 -155.8566040387856,20.18093813128108,0 -155.8566131204264,20.18101469146449,0 
					</coordinates>
				</LineString>
			</MultiGeometry>
		</Placemark>
		<Placemark id="ID_00034">
			<name>W193</name>
			<Snippet maxLines="0"></Snippet>
			<description><![CDATA[<html xmlns:fo="http://www.w3.org/1999/XSL/Format" xmlns:msxsl="urn:schemas-microsoft-com:xslt">

<head>

<META http-equiv="Content-Type" content="text/html">

<meta http-equiv="content-type" content="text/html; charset=UTF-8">

</head>

<body style="margin:0px 0px 0px 0px;overflow:auto;background:#FFFFFF;">

<table style="font-family:Arial,Verdana,Times;font-size:12px;text-align:left;width:100%;border-collapse:collapse;padding:3px 3px 3px 3px">

<tr style="text-align:center;font-weight:bold;background:#9CBCE2">

<td></td>

</tr>

<tr>

<td>

<table style="font-family:Arial,Verdana,Times;font-size:12px;text-align:left;width:100%;border-spacing:0px; padding:3px 3px 3px 3px">

<tr>

<td>facility</td>

<td>W193</td>

</tr>

<tr bgcolor="#D4E4F3">

<td>level</td>

<td>0</td>

</tr>

</table>

</td>

</tr>

</table>

</body>

</html>]]></description>
			<styleUrl>#LineStyle004</styleUrl>
			<MultiGeometry>
				<LineString>
					<coordinates>
						-155.8554057297835,20.18149273488812,0 -155.8553925417019,20.18151874887038,0 -155.8553931127733,20.18155006773859,0 -155.8553980229444,20.1816052729081,0 -155.8554348885598,20.18180738531394,0 -155.8554340123502,20.1818663701848,0 -155.8554348521892,20.1819124273404,0 
					</coordinates>
				</LineString>
			</MultiGeometry>
		</Placemark>
		<Placemark id="ID_00035">
			<name>W193</name>
			<Snippet maxLines="0"></Snippet>
			<description><![CDATA[<html xmlns:fo="http://www.w3.org/1999/XSL/Format" xmlns:msxsl="urn:schemas-microsoft-com:xslt">

<head>

<META http-equiv="Content-Type" content="text/html">

<meta http-equiv="content-type" content="text/html; charset=UTF-8">

</head>

<body style="margin:0px 0px 0px 0px;overflow:auto;background:#FFFFFF;">

<table style="font-family:Arial,Verdana,Times;font-size:12px;text-align:left;width:100%;border-collapse:collapse;padding:3px 3px 3px 3px">

<tr style="text-align:center;font-weight:bold;background:#9CBCE2">

<td></td>

</tr>

<tr>

<td>

<table style="font-family:Arial,Verdana,Times;font-size:12px;text-align:left;width:100%;border-spacing:0px; padding:3px 3px 3px 3px">

<tr>

<td>facility</td>

<td>W193</td>

</tr>

<tr bgcolor="#D4E4F3">

<td>level</td>

<td>0</td>

</tr>

</table>

</td>

</tr>

</table>

</body>

</html>]]></description>
			<styleUrl>#LineStyle004</styleUrl>
			<MultiGeometry>
				<LineString>
					<coordinates>
						-155.8553602562505,20.18113965009404,0 -155.8553791606434,20.18121305616643,0 -155.8554083249103,20.18131393797909,0 -155.8554127983675,20.18134519342689,0 -155.8554108779293,20.18145395174318,0 
					</coordinates>
				</LineString>
			</MultiGeometry>
		</Placemark>
		<Placemark id="ID_00036">
			<name>W193</name>
			<Snippet maxLines="0"></Snippet>
			<description><![CDATA[<html xmlns:fo="http://www.w3.org/1999/XSL/Format" xmlns:msxsl="urn:schemas-microsoft-com:xslt">

<head>

<META http-equiv="Content-Type" content="text/html">

<meta http-equiv="content-type" content="text/html; charset=UTF-8">

</head>

<body style="margin:0px 0px 0px 0px;overflow:auto;background:#FFFFFF;">

<table style="font-family:Arial,Verdana,Times;font-size:12px;text-align:left;width:100%;border-collapse:collapse;padding:3px 3px 3px 3px">

<tr style="text-align:center;font-weight:bold;background:#9CBCE2">

<td></td>

</tr>

<tr>

<td>

<table style="font-family:Arial,Verdana,Times;font-size:12px;text-align:left;width:100%;border-spacing:0px; padding:3px 3px 3px 3px">

<tr>

<td>facility</td>

<td>W193</td>

</tr>

<tr bgcolor="#D4E4F3">

<td>level</td>

<td>0</td>

</tr>

</table>

</td>

</tr>

</table>

</body>

</html>]]></description>
			<styleUrl>#LineStyle004</styleUrl>
			<MultiGeometry>
				<LineString>
					<coordinates>
						-155.855251908358,20.18076363018222,0 -155.8553004163592,20.1808549835244,0 -155.8553250734691,20.18092276762684,0 -155.8553515781113,20.1810918774823,0 
					</coordinates>
				</LineString>
			</MultiGeometry>
		</Placemark>
		<Placemark id="ID_00037">
			<name>W212</name>
			<Snippet maxLines="0"></Snippet>
			<description><![CDATA[<html xmlns:fo="http://www.w3.org/1999/XSL/Format" xmlns:msxsl="urn:schemas-microsoft-com:xslt">

<head>

<META http-equiv="Content-Type" content="text/html">

<meta http-equiv="content-type" content="text/html; charset=UTF-8">

</head>

<body style="margin:0px 0px 0px 0px;overflow:auto;background:#FFFFFF;">

<table style="font-family:Arial,Verdana,Times;font-size:12px;text-align:left;width:100%;border-collapse:collapse;padding:3px 3px 3px 3px">

<tr style="text-align:center;font-weight:bold;background:#9CBCE2">

<td></td>

</tr>

<tr>

<td>

<table style="font-family:Arial,Verdana,Times;font-size:12px;text-align:left;width:100%;border-spacing:0px; padding:3px 3px 3px 3px">

<tr>

<td>facility</td>

<td>W212</td>

</tr>

<tr bgcolor="#D4E4F3">

<td>level</td>

<td>0</td>

</tr>

</table>

</td>

</tr>

</table>

</body>

</html>]]></description>
			<styleUrl>#LineStyle004</styleUrl>
			<MultiGeometry>
				<LineString>
					<coordinates>
						-155.8539010898246,20.18106127636944,0 -155.853898824799,20.18136538080224,0 -155.8539043387782,20.18145374727725,0 -155.8539010743016,20.18148881415178,0 -155.8539040998965,20.18154773569873,0 -155.8538989475221,20.18169340328656,0 -155.8538981004678,20.18186111494927,0 -155.8538947016919,20.18188881266863,0 -155.8539012901504,20.18203613237488,0 -155.8538979249512,20.18206567238289,0 
					</coordinates>
				</LineString>
			</MultiGeometry>
		</Placemark>
		<Placemark id="ID_00038">
			<name>W049</name>
			<Snippet maxLines="0"></Snippet>
			<description><![CDATA[<html xmlns:fo="http://www.w3.org/1999/XSL/Format" xmlns:msxsl="urn:schemas-microsoft-com:xslt">

<head>

<META http-equiv="Content-Type" content="text/html">

<meta http-equiv="content-type" content="text/html; charset=UTF-8">

</head>

<body style="margin:0px 0px 0px 0px;overflow:auto;background:#FFFFFF;">

<table style="font-family:Arial,Verdana,Times;font-size:12px;text-align:left;width:100%;border-collapse:collapse;padding:3px 3px 3px 3px">

<tr style="text-align:center;font-weight:bold;background:#9CBCE2">

<td></td>

</tr>

<tr>

<td>

<table style="font-family:Arial,Verdana,Times;font-size:12px;text-align:left;width:100%;border-spacing:0px; padding:3px 3px 3px 3px">

<tr>

<td>facility</td>

<td>W049</td>

</tr>

<tr bgcolor="#D4E4F3">

<td>level</td>

<td>0</td>

</tr>

</table>

</td>

</tr>

</table>

</body>

</html>]]></description>
			<styleUrl>#LineStyle004</styleUrl>
			<MultiGeometry>
				<LineString>
					<coordinates>
						-155.8668705680797,20.182068764215,0 -155.8668840753016,20.18211627185334,0 -155.8668844392838,20.18213615259885,0 -155.8668972212986,20.18220157008468,0 -155.8669021604969,20.18224126285664,0 -155.8669099305302,20.1822630114189,0 -155.866913634934,20.182292780997,0 -155.8669236743826,20.18232344153366,0 -155.8669196269496,20.18233245658758,0 
					</coordinates>
				</LineString>
			</MultiGeometry>
		</Placemark>
		<Placemark id="ID_00039">
			<name>W049</name>
			<Snippet maxLines="0"></Snippet>
			<description><![CDATA[<html xmlns:fo="http://www.w3.org/1999/XSL/Format" xmlns:msxsl="urn:schemas-microsoft-com:xslt">

<head>

<META http-equiv="Content-Type" content="text/html">

<meta http-equiv="content-type" content="text/html; charset=UTF-8">

</head>

<body style="margin:0px 0px 0px 0px;overflow:auto;background:#FFFFFF;">

<table style="font-family:Arial,Verdana,Times;font-size:12px;text-align:left;width:100%;border-collapse:collapse;padding:3px 3px 3px 3px">

<tr style="text-align:center;font-weight:bold;background:#9CBCE2">

<td></td>

</tr>

<tr>

<td>

<table style="font-family:Arial,Verdana,Times;font-size:12px;text-align:left;width:100%;border-spacing:0px; padding:3px 3px 3px 3px">

<tr>

<td>facility</td>

<td>W049</td>

</tr>

<tr bgcolor="#D4E4F3">

<td>level</td>

<td>0</td>

</tr>

</table>

</td>

</tr>

</table>

</body>

</html>]]></description>
			<styleUrl>#LineStyle004</styleUrl>
			<MultiGeometry>
				<LineString>
					<coordinates>
						-155.8667153942316,20.18141602984381,0 -155.8667180275579,20.18144482257576,0 -155.8667224935278,20.18145867038943,0 -155.8667347503104,20.18155293217106,0 -155.866750326636,20.18159841740159,0 -155.8667675199103,20.1816747006115,0 -155.8667746010437,20.18171634711336,0 -155.8667816457862,20.18175600553948,0 -155.8668067546815,20.18186198961209,0 -155.8668289208754,20.18192228231587,0 -155.8668546640764,20.18200538633556,0 -155.8668647944822,20.1820410170666,0 
					</coordinates>
				</LineString>
			</MultiGeometry>
		</Placemark>
		<Placemark id="ID_00040">
			<name>W047</name>
			<Snippet maxLines="0"></Snippet>
			<description><![CDATA[<html xmlns:fo="http://www.w3.org/1999/XSL/Format" xmlns:msxsl="urn:schemas-microsoft-com:xslt">

<head>

<META http-equiv="Content-Type" content="text/html">

<meta http-equiv="content-type" content="text/html; charset=UTF-8">

</head>

<body style="margin:0px 0px 0px 0px;overflow:auto;background:#FFFFFF;">

<table style="font-family:Arial,Verdana,Times;font-size:12px;text-align:left;width:100%;border-collapse:collapse;padding:3px 3px 3px 3px">

<tr style="text-align:center;font-weight:bold;background:#9CBCE2">

<td></td>

</tr>

<tr>

<td>

<table style="font-family:Arial,Verdana,Times;font-size:12px;text-align:left;width:100%;border-spacing:0px; padding:3px 3px 3px 3px">

<tr>

<td>facility</td>

<td>W047</td>

</tr>

<tr bgcolor="#D4E4F3">

<td>level</td>

<td>0</td>

</tr>

</table>

</td>

</tr>

</table>

</body>

</html>]]></description>
			<styleUrl>#LineStyle004</styleUrl>
			<MultiGeometry>
				<LineString>
					<coordinates>
						-155.8669420002682,20.18129577426707,0 -155.8669658960856,20.18137145091715,0 
					</coordinates>
				</LineString>
			</MultiGeometry>
		</Placemark>
		<Placemark id="ID_00041">
			<name>W047</name>
			<Snippet maxLines="0"></Snippet>
			<description><![CDATA[<html xmlns:fo="http://www.w3.org/1999/XSL/Format" xmlns:msxsl="urn:schemas-microsoft-com:xslt">

<head>

<META http-equiv="Content-Type" content="text/html">

<meta http-equiv="content-type" content="text/html; charset=UTF-8">

</head>

<body style="margin:0px 0px 0px 0px;overflow:auto;background:#FFFFFF;">

<table style="font-family:Arial,Verdana,Times;font-size:12px;text-align:left;width:100%;border-collapse:collapse;padding:3px 3px 3px 3px">

<tr style="text-align:center;font-weight:bold;background:#9CBCE2">

<td></td>

</tr>

<tr>

<td>

<table style="font-family:Arial,Verdana,Times;font-size:12px;text-align:left;width:100%;border-spacing:0px; padding:3px 3px 3px 3px">

<tr>

<td>facility</td>

<td>W047</td>

</tr>

<tr bgcolor="#D4E4F3">

<td>level</td>

<td>0</td>

</tr>

</table>

</td>

</tr>

</table>

</body>

</html>]]></description>
			<styleUrl>#LineStyle004</styleUrl>
			<MultiGeometry>
				<LineString>
					<coordinates>
						-155.8665849745237,20.18048226798754,0 -155.8666175547927,20.18057454100022,0 -155.8666512234343,20.18064956111317,0 -155.8667264009065,20.1807676546858,0 -155.8667371004606,20.18081520816675,0 -155.8667741347326,20.18092066625155,0 -155.8667872535693,20.18094696778519,0 -155.8667931839136,20.18096410615323,0 -155.8668389775985,20.18107205213559,0 -155.8668523540188,20.18109085052037,0 -155.8668634947174,20.18111695645364,0 -155.866868324441,20.18112191146512,0 -155.8669168791323,20.18121788035247,0 -155.8669201165207,20.18123292897926,0 
					</coordinates>
				</LineString>
			</MultiGeometry>
		</Placemark>
		<Placemark id="ID_00042">
			<name>W047</name>
			<Snippet maxLines="0"></Snippet>
			<description><![CDATA[<html xmlns:fo="http://www.w3.org/1999/XSL/Format" xmlns:msxsl="urn:schemas-microsoft-com:xslt">

<head>

<META http-equiv="Content-Type" content="text/html">

<meta http-equiv="content-type" content="text/html; charset=UTF-8">

</head>

<body style="margin:0px 0px 0px 0px;overflow:auto;background:#FFFFFF;">

<table style="font-family:Arial,Verdana,Times;font-size:12px;text-align:left;width:100%;border-collapse:collapse;padding:3px 3px 3px 3px">

<tr style="text-align:center;font-weight:bold;background:#9CBCE2">

<td></td>

</tr>

<tr>

<td>

<table style="font-family:Arial,Verdana,Times;font-size:12px;text-align:left;width:100%;border-spacing:0px; padding:3px 3px 3px 3px">

<tr>

<td>facility</td>

<td>W047</td>

</tr>

<tr bgcolor="#D4E4F3">

<td>level</td>

<td>0</td>

</tr>

</table>

</td>

</tr>

</table>

</body>

</html>]]></description>
			<styleUrl>#LineStyle004</styleUrl>
			<MultiGeometry>
				<LineString>
					<coordinates>
						-155.8665375903184,20.1803957482895,0 -155.8665735698313,20.18046277604894,0 
					</coordinates>
				</LineString>
			</MultiGeometry>
		</Placemark>
		<Placemark id="ID_00043">
			<name>W058</name>
			<Snippet maxLines="0"></Snippet>
			<description><![CDATA[<html xmlns:fo="http://www.w3.org/1999/XSL/Format" xmlns:msxsl="urn:schemas-microsoft-com:xslt">

<head>

<META http-equiv="Content-Type" content="text/html">

<meta http-equiv="content-type" content="text/html; charset=UTF-8">

</head>

<body style="margin:0px 0px 0px 0px;overflow:auto;background:#FFFFFF;">

<table style="font-family:Arial,Verdana,Times;font-size:12px;text-align:left;width:100%;border-collapse:collapse;padding:3px 3px 3px 3px">

<tr style="text-align:center;font-weight:bold;background:#9CBCE2">

<td></td>

</tr>

<tr>

<td>

<table style="font-family:Arial,Verdana,Times;font-size:12px;text-align:left;width:100%;border-spacing:0px; padding:3px 3px 3px 3px">

<tr>

<td>facility</td>

<td>W058</td>

</tr>

<tr bgcolor="#D4E4F3">

<td>level</td>

<td>0</td>

</tr>

</table>

</td>

</tr>

</table>

</body>

</html>]]></description>
			<styleUrl>#LineStyle004</styleUrl>
			<MultiGeometry>
				<LineString>
					<coordinates>
						-155.8663443201877,20.1820691566994,0 -155.8663465416295,20.18214764973984,0 -155.8663357941814,20.18224635710412,0 -155.8663433690212,20.1822743855298,0 -155.8663375584961,20.1823856066681,0 -155.8663412384161,20.18241518032196,0 
					</coordinates>
				</LineString>
			</MultiGeometry>
		</Placemark>
		<Placemark id="ID_00044">
			<name>W058</name>
			<Snippet maxLines="0"></Snippet>
			<description><![CDATA[<html xmlns:fo="http://www.w3.org/1999/XSL/Format" xmlns:msxsl="urn:schemas-microsoft-com:xslt">

<head>

<META http-equiv="Content-Type" content="text/html">

<meta http-equiv="content-type" content="text/html; charset=UTF-8">

</head>

<body style="margin:0px 0px 0px 0px;overflow:auto;background:#FFFFFF;">

<table style="font-family:Arial,Verdana,Times;font-size:12px;text-align:left;width:100%;border-collapse:collapse;padding:3px 3px 3px 3px">

<tr style="text-align:center;font-weight:bold;background:#9CBCE2">

<td></td>

</tr>

<tr>

<td>

<table style="font-family:Arial,Verdana,Times;font-size:12px;text-align:left;width:100%;border-spacing:0px; padding:3px 3px 3px 3px">

<tr>

<td>facility</td>

<td>W058</td>

</tr>

<tr bgcolor="#D4E4F3">

<td>level</td>

<td>0</td>

</tr>

</table>

</td>

</tr>

</table>

</body>

</html>]]></description>
			<styleUrl>#LineStyle004</styleUrl>
			<MultiGeometry>
				<LineString>
					<coordinates>
						-155.8663550894638,20.18154298296954,0 -155.866347775999,20.18161496398814,0 -155.8663491354228,20.18177496374923,0 -155.8663441461801,20.18180245631098,0 -155.8663455154098,20.18187725904547,0 -155.8663392556015,20.18192107086649,0 -155.866338839115,20.1819840492567,0 -155.8663414246912,20.18203957024646,0 
					</coordinates>
				</LineString>
			</MultiGeometry>
		</Placemark>
		<Placemark id="ID_00045">
			<name>W062</name>
			<Snippet maxLines="0"></Snippet>
			<description><![CDATA[<html xmlns:fo="http://www.w3.org/1999/XSL/Format" xmlns:msxsl="urn:schemas-microsoft-com:xslt">

<head>

<META http-equiv="Content-Type" content="text/html">

<meta http-equiv="content-type" content="text/html; charset=UTF-8">

</head>

<body style="margin:0px 0px 0px 0px;overflow:auto;background:#FFFFFF;">

<table style="font-family:Arial,Verdana,Times;font-size:12px;text-align:left;width:100%;border-collapse:collapse;padding:3px 3px 3px 3px">

<tr style="text-align:center;font-weight:bold;background:#9CBCE2">

<td></td>

</tr>

<tr>

<td>

<table style="font-family:Arial,Verdana,Times;font-size:12px;text-align:left;width:100%;border-spacing:0px; padding:3px 3px 3px 3px">

<tr>

<td>facility</td>

<td>W062</td>

</tr>

<tr bgcolor="#D4E4F3">

<td>level</td>

<td>0</td>

</tr>

</table>

</td>

</tr>

</table>

</body>

</html>]]></description>
			<styleUrl>#LineStyle004</styleUrl>
			<MultiGeometry>
				<LineString>
					<coordinates>
						-155.8660128738449,20.18057893793908,0 -155.8660304301128,20.18069982047862,0 -155.8660260569897,20.18076574448184,0 -155.8660366408506,20.180886740749,0 -155.8660500828694,20.18093525245601,0 -155.8660445562415,20.18101436580778,0 -155.8660485259958,20.18107883666596,0 -155.8660498272567,20.18114993631915,0 -155.8660629833123,20.18125903713789,0 -155.8660738532772,20.18131944427332,0 -155.8660785910162,20.18134965921416,0 -155.8661001864017,20.18146257351618,0 
					</coordinates>
				</LineString>
			</MultiGeometry>
		</Placemark>
		<Placemark id="ID_00046">
			<name>W062</name>
			<Snippet maxLines="0"></Snippet>
			<description><![CDATA[<html xmlns:fo="http://www.w3.org/1999/XSL/Format" xmlns:msxsl="urn:schemas-microsoft-com:xslt">

<head>

<META http-equiv="Content-Type" content="text/html">

<meta http-equiv="content-type" content="text/html; charset=UTF-8">

</head>

<body style="margin:0px 0px 0px 0px;overflow:auto;background:#FFFFFF;">

<table style="font-family:Arial,Verdana,Times;font-size:12px;text-align:left;width:100%;border-collapse:collapse;padding:3px 3px 3px 3px">

<tr style="text-align:center;font-weight:bold;background:#9CBCE2">

<td></td>

</tr>

<tr>

<td>

<table style="font-family:Arial,Verdana,Times;font-size:12px;text-align:left;width:100%;border-spacing:0px; padding:3px 3px 3px 3px">

<tr>

<td>facility</td>

<td>W062</td>

</tr>

<tr bgcolor="#D4E4F3">

<td>level</td>

<td>0</td>

</tr>

</table>

</td>

</tr>

</table>

</body>

</html>]]></description>
			<styleUrl>#LineStyle004</styleUrl>
			<MultiGeometry>
				<LineString>
					<coordinates>
						-155.8659923297126,20.18029478950113,0 -155.8660109974283,20.18055262747811,0 
					</coordinates>
				</LineString>
			</MultiGeometry>
		</Placemark>
		<Placemark id="ID_00047">
			<name>W062</name>
			<Snippet maxLines="0"></Snippet>
			<description><![CDATA[<html xmlns:fo="http://www.w3.org/1999/XSL/Format" xmlns:msxsl="urn:schemas-microsoft-com:xslt">

<head>

<META http-equiv="Content-Type" content="text/html">

<meta http-equiv="content-type" content="text/html; charset=UTF-8">

</head>

<body style="margin:0px 0px 0px 0px;overflow:auto;background:#FFFFFF;">

<table style="font-family:Arial,Verdana,Times;font-size:12px;text-align:left;width:100%;border-collapse:collapse;padding:3px 3px 3px 3px">

<tr style="text-align:center;font-weight:bold;background:#9CBCE2">

<td></td>

</tr>

<tr>

<td>

<table style="font-family:Arial,Verdana,Times;font-size:12px;text-align:left;width:100%;border-spacing:0px; padding:3px 3px 3px 3px">

<tr>

<td>facility</td>

<td>W062</td>

</tr>

<tr bgcolor="#D4E4F3">

<td>level</td>

<td>0</td>

</tr>

</table>

</td>

</tr>

</table>

</body>

</html>]]></description>
			<styleUrl>#LineStyle004</styleUrl>
			<MultiGeometry>
				<LineString>
					<coordinates>
						-155.8659581480539,20.17987520697348,0 -155.86596634932,20.17994224293366,0 -155.865968225708,20.1799685533985,0 -155.8659758246039,20.18000267284415,0 -155.8659916550286,20.18025792300893,0 
					</coordinates>
				</LineString>
			</MultiGeometry>
		</Placemark>
		<Placemark id="ID_00048">
			<name>W068</name>
			<Snippet maxLines="0"></Snippet>
			<description><![CDATA[<html xmlns:fo="http://www.w3.org/1999/XSL/Format" xmlns:msxsl="urn:schemas-microsoft-com:xslt">

<head>

<META http-equiv="Content-Type" content="text/html">

<meta http-equiv="content-type" content="text/html; charset=UTF-8">

</head>

<body style="margin:0px 0px 0px 0px;overflow:auto;background:#FFFFFF;">

<table style="font-family:Arial,Verdana,Times;font-size:12px;text-align:left;width:100%;border-collapse:collapse;padding:3px 3px 3px 3px">

<tr style="text-align:center;font-weight:bold;background:#9CBCE2">

<td></td>

</tr>

<tr>

<td>

<table style="font-family:Arial,Verdana,Times;font-size:12px;text-align:left;width:100%;border-spacing:0px; padding:3px 3px 3px 3px">

<tr>

<td>facility</td>

<td>W068</td>

</tr>

<tr bgcolor="#D4E4F3">

<td>level</td>

<td>0</td>

</tr>

</table>

</td>

</tr>

</table>

</body>

</html>]]></description>
			<styleUrl>#LineStyle004</styleUrl>
			<MultiGeometry>
				<LineString>
					<coordinates>
						-155.8657407152489,20.18056215789258,0 -155.8657431698813,20.18062006821813,0 
					</coordinates>
				</LineString>
			</MultiGeometry>
		</Placemark>
		<Placemark id="ID_00049">
			<name>W068</name>
			<Snippet maxLines="0"></Snippet>
			<description><![CDATA[<html xmlns:fo="http://www.w3.org/1999/XSL/Format" xmlns:msxsl="urn:schemas-microsoft-com:xslt">

<head>

<META http-equiv="Content-Type" content="text/html">

<meta http-equiv="content-type" content="text/html; charset=UTF-8">

</head>

<body style="margin:0px 0px 0px 0px;overflow:auto;background:#FFFFFF;">

<table style="font-family:Arial,Verdana,Times;font-size:12px;text-align:left;width:100%;border-collapse:collapse;padding:3px 3px 3px 3px">

<tr style="text-align:center;font-weight:bold;background:#9CBCE2">

<td></td>

</tr>

<tr>

<td>

<table style="font-family:Arial,Verdana,Times;font-size:12px;text-align:left;width:100%;border-spacing:0px; padding:3px 3px 3px 3px">

<tr>

<td>facility</td>

<td>W068</td>

</tr>

<tr bgcolor="#D4E4F3">

<td>level</td>

<td>0</td>

</tr>

</table>

</td>

</tr>

</table>

</body>

</html>]]></description>
			<styleUrl>#LineStyle004</styleUrl>
			<MultiGeometry>
				<LineString>
					<coordinates>
						-155.8656872310662,20.18023113267799,0 -155.8657184486562,20.18048876605536,0 -155.8657243157363,20.18050447500777,0 
					</coordinates>
				</LineString>
			</MultiGeometry>
		</Placemark>
		<Placemark id="ID_00050">
			<name>W068</name>
			<Snippet maxLines="0"></Snippet>
			<description><![CDATA[<html xmlns:fo="http://www.w3.org/1999/XSL/Format" xmlns:msxsl="urn:schemas-microsoft-com:xslt">

<head>

<META http-equiv="Content-Type" content="text/html">

<meta http-equiv="content-type" content="text/html; charset=UTF-8">

</head>

<body style="margin:0px 0px 0px 0px;overflow:auto;background:#FFFFFF;">

<table style="font-family:Arial,Verdana,Times;font-size:12px;text-align:left;width:100%;border-collapse:collapse;padding:3px 3px 3px 3px">

<tr style="text-align:center;font-weight:bold;background:#9CBCE2">

<td></td>

</tr>

<tr>

<td>

<table style="font-family:Arial,Verdana,Times;font-size:12px;text-align:left;width:100%;border-spacing:0px; padding:3px 3px 3px 3px">

<tr>

<td>facility</td>

<td>W068</td>

</tr>

<tr bgcolor="#D4E4F3">

<td>level</td>

<td>0</td>

</tr>

</table>

</td>

</tr>

</table>

</body>

</html>]]></description>
			<styleUrl>#LineStyle004</styleUrl>
			<MultiGeometry>
				<LineString>
					<coordinates>
						-155.8656752444014,20.17988099187055,0 -155.865690038296,20.1800796257117,0 -155.8656894177075,20.18019817067112,0 
					</coordinates>
				</LineString>
			</MultiGeometry>
		</Placemark>
		<Placemark id="ID_00051">
			<name>W077</name>
			<Snippet maxLines="0"></Snippet>
			<description><![CDATA[<html xmlns:fo="http://www.w3.org/1999/XSL/Format" xmlns:msxsl="urn:schemas-microsoft-com:xslt">

<head>

<META http-equiv="Content-Type" content="text/html">

<meta http-equiv="content-type" content="text/html; charset=UTF-8">

</head>

<body style="margin:0px 0px 0px 0px;overflow:auto;background:#FFFFFF;">

<table style="font-family:Arial,Verdana,Times;font-size:12px;text-align:left;width:100%;border-collapse:collapse;padding:3px 3px 3px 3px">

<tr style="text-align:center;font-weight:bold;background:#9CBCE2">

<td></td>

</tr>

<tr>

<td>

<table style="font-family:Arial,Verdana,Times;font-size:12px;text-align:left;width:100%;border-spacing:0px; padding:3px 3px 3px 3px">

<tr>

<td>facility</td>

<td>W077</td>

</tr>

<tr bgcolor="#D4E4F3">

<td>level</td>

<td>0</td>

</tr>

</table>

</td>

</tr>

</table>

</body>

</html>]]></description>
			<styleUrl>#LineStyle004</styleUrl>
			<MultiGeometry>
				<LineString>
					<coordinates>
						-155.8651531562081,20.18191853899548,0 -155.8651489025088,20.18197194905158,0 -155.8651479490548,20.18203419540287,0 -155.8651308036097,20.18212633952379,0 -155.8651092098592,20.18237561487836,0 
					</coordinates>
				</LineString>
			</MultiGeometry>
		</Placemark>
		<Placemark id="ID_00052">
			<name>W080</name>
			<Snippet maxLines="0"></Snippet>
			<description><![CDATA[<html xmlns:fo="http://www.w3.org/1999/XSL/Format" xmlns:msxsl="urn:schemas-microsoft-com:xslt">

<head>

<META http-equiv="Content-Type" content="text/html">

<meta http-equiv="content-type" content="text/html; charset=UTF-8">

</head>

<body style="margin:0px 0px 0px 0px;overflow:auto;background:#FFFFFF;">

<table style="font-family:Arial,Verdana,Times;font-size:12px;text-align:left;width:100%;border-collapse:collapse;padding:3px 3px 3px 3px">

<tr style="text-align:center;font-weight:bold;background:#9CBCE2">

<td></td>

</tr>

<tr>

<td>

<table style="font-family:Arial,Verdana,Times;font-size:12px;text-align:left;width:100%;border-spacing:0px; padding:3px 3px 3px 3px">

<tr>

<td>facility</td>

<td>W080</td>

</tr>

<tr bgcolor="#D4E4F3">

<td>level</td>

<td>0</td>

</tr>

</table>

</td>

</tr>

</table>

</body>

</html>]]></description>
			<styleUrl>#LineStyle004</styleUrl>
			<MultiGeometry>
				<LineString>
					<coordinates>
						-155.8649876004096,20.18189302370669,0 -155.8649779218828,20.18197396085457,0 -155.8649524086519,20.18210432623664,0 -155.8649484366036,20.18219219461972,0 -155.8649276698408,20.18237867691413,0 
					</coordinates>
				</LineString>
			</MultiGeometry>
		</Placemark>
		<Placemark id="ID_00053">
			<name>W080</name>
			<Snippet maxLines="0"></Snippet>
			<description><![CDATA[<html xmlns:fo="http://www.w3.org/1999/XSL/Format" xmlns:msxsl="urn:schemas-microsoft-com:xslt">

<head>

<META http-equiv="Content-Type" content="text/html">

<meta http-equiv="content-type" content="text/html; charset=UTF-8">

</head>

<body style="margin:0px 0px 0px 0px;overflow:auto;background:#FFFFFF;">

<table style="font-family:Arial,Verdana,Times;font-size:12px;text-align:left;width:100%;border-collapse:collapse;padding:3px 3px 3px 3px">

<tr style="text-align:center;font-weight:bold;background:#9CBCE2">

<td></td>

</tr>

<tr>

<td>

<table style="font-family:Arial,Verdana,Times;font-size:12px;text-align:left;width:100%;border-spacing:0px; padding:3px 3px 3px 3px">

<tr>

<td>facility</td>

<td>W080</td>

</tr>

<tr bgcolor="#D4E4F3">

<td>level</td>

<td>0</td>

</tr>

</table>

</td>

</tr>

</table>

</body>

</html>]]></description>
			<styleUrl>#LineStyle004</styleUrl>
			<MultiGeometry>
				<LineString>
					<coordinates>
						-155.8648416385024,20.18082771173077,0 -155.8648443007239,20.18087157013687,0 -155.8648769403851,20.18102908446322,0 -155.8649126564427,20.18115142716267,0 -155.8649371523623,20.18127044065892,0 -155.8649523195641,20.1813878501902,0 -155.8649621301041,20.18141578737505,0 -155.8649613306768,20.1814737507978,0 -155.8649787105751,20.18161044103496,0 -155.864976408702,20.18178959794297,0 -155.8649882713313,20.18182803809321,0 -155.8649906445747,20.18185609654936,0 
					</coordinates>
				</LineString>
			</MultiGeometry>
		</Placemark>
		<Placemark id="ID_00054">
			<name>W080</name>
			<Snippet maxLines="0"></Snippet>
			<description><![CDATA[<html xmlns:fo="http://www.w3.org/1999/XSL/Format" xmlns:msxsl="urn:schemas-microsoft-com:xslt">

<head>

<META http-equiv="Content-Type" content="text/html">

<meta http-equiv="content-type" content="text/html; charset=UTF-8">

</head>

<body style="margin:0px 0px 0px 0px;overflow:auto;background:#FFFFFF;">

<table style="font-family:Arial,Verdana,Times;font-size:12px;text-align:left;width:100%;border-collapse:collapse;padding:3px 3px 3px 3px">

<tr style="text-align:center;font-weight:bold;background:#9CBCE2">

<td></td>

</tr>

<tr>

<td>

<table style="font-family:Arial,Verdana,Times;font-size:12px;text-align:left;width:100%;border-spacing:0px; padding:3px 3px 3px 3px">

<tr>

<td>facility</td>

<td>W080</td>

</tr>

<tr bgcolor="#D4E4F3">

<td>level</td>

<td>0</td>

</tr>

</table>

</td>

</tr>

</table>

</body>

</html>]]></description>
			<styleUrl>#LineStyle004</styleUrl>
			<MultiGeometry>
				<LineString>
					<coordinates>
						-155.8647927079749,20.180491343595,0 -155.8647937998778,20.18055103226274,0 -155.8648020721474,20.18059655527462,0 -155.8648304149467,20.18072253037689,0 -155.8648336552415,20.18079798866509,0 
					</coordinates>
				</LineString>
			</MultiGeometry>
		</Placemark>
		<Placemark id="ID_00055">
			<name>W080</name>
			<Snippet maxLines="0"></Snippet>
			<description><![CDATA[<html xmlns:fo="http://www.w3.org/1999/XSL/Format" xmlns:msxsl="urn:schemas-microsoft-com:xslt">

<head>

<META http-equiv="Content-Type" content="text/html">

<meta http-equiv="content-type" content="text/html; charset=UTF-8">

</head>

<body style="margin:0px 0px 0px 0px;overflow:auto;background:#FFFFFF;">

<table style="font-family:Arial,Verdana,Times;font-size:12px;text-align:left;width:100%;border-collapse:collapse;padding:3px 3px 3px 3px">

<tr style="text-align:center;font-weight:bold;background:#9CBCE2">

<td></td>

</tr>

<tr>

<td>

<table style="font-family:Arial,Verdana,Times;font-size:12px;text-align:left;width:100%;border-spacing:0px; padding:3px 3px 3px 3px">

<tr>

<td>facility</td>

<td>W080</td>

</tr>

<tr bgcolor="#D4E4F3">

<td>level</td>

<td>0</td>

</tr>

</table>

</td>

</tr>

</table>

</body>

</html>]]></description>
			<styleUrl>#LineStyle004</styleUrl>
			<MultiGeometry>
				<LineString>
					<coordinates>
						-155.8647215911672,20.1800605092088,0 -155.8647288068904,20.18014995127708,0 -155.8647222366901,20.18019747236378,0 -155.8647414078961,20.18022876910423,0 -155.8647628880232,20.18028461321473,0 -155.8647718988871,20.18037051386181,0 -155.8647864556096,20.18045456801114,0 
					</coordinates>
				</LineString>
			</MultiGeometry>
		</Placemark>
		<Placemark id="ID_00056">
			<name>W080</name>
			<Snippet maxLines="0"></Snippet>
			<description><![CDATA[<html xmlns:fo="http://www.w3.org/1999/XSL/Format" xmlns:msxsl="urn:schemas-microsoft-com:xslt">

<head>

<META http-equiv="Content-Type" content="text/html">

<meta http-equiv="content-type" content="text/html; charset=UTF-8">

</head>

<body style="margin:0px 0px 0px 0px;overflow:auto;background:#FFFFFF;">

<table style="font-family:Arial,Verdana,Times;font-size:12px;text-align:left;width:100%;border-collapse:collapse;padding:3px 3px 3px 3px">

<tr style="text-align:center;font-weight:bold;background:#9CBCE2">

<td></td>

</tr>

<tr>

<td>

<table style="font-family:Arial,Verdana,Times;font-size:12px;text-align:left;width:100%;border-spacing:0px; padding:3px 3px 3px 3px">

<tr>

<td>facility</td>

<td>W080</td>

</tr>

<tr bgcolor="#D4E4F3">

<td>level</td>

<td>0</td>

</tr>

</table>

</td>

</tr>

</table>

</body>

</html>]]></description>
			<styleUrl>#LineStyle004</styleUrl>
			<MultiGeometry>
				<LineString>
					<coordinates>
						-155.8647080878104,20.17983068382204,0 -155.8647141153235,20.1798551705711,0 -155.864724185835,20.17999900435645,0 
					</coordinates>
				</LineString>
			</MultiGeometry>
		</Placemark>
		<Placemark id="ID_00057">
			<name>W039</name>
			<Snippet maxLines="0"></Snippet>
			<description><![CDATA[<html xmlns:fo="http://www.w3.org/1999/XSL/Format" xmlns:msxsl="urn:schemas-microsoft-com:xslt">

<head>

<META http-equiv="Content-Type" content="text/html">

<meta http-equiv="content-type" content="text/html; charset=UTF-8">

</head>

<body style="margin:0px 0px 0px 0px;overflow:auto;background:#FFFFFF;">

<table style="font-family:Arial,Verdana,Times;font-size:12px;text-align:left;width:100%;border-collapse:collapse;padding:3px 3px 3px 3px">

<tr style="text-align:center;font-weight:bold;background:#9CBCE2">

<td></td>

</tr>

<tr>

<td>

<table style="font-family:Arial,Verdana,Times;font-size:12px;text-align:left;width:100%;border-spacing:0px; padding:3px 3px 3px 3px">

<tr>

<td>facility</td>

<td>W039</td>

</tr>

<tr bgcolor="#D4E4F3">

<td>level</td>

<td>0</td>

</tr>

</table>

</td>

</tr>

</table>

</body>

</html>]]></description>
			<styleUrl>#LineStyle004</styleUrl>
			<MultiGeometry>
				<LineString>
					<coordinates>
						-155.8676683476685,20.18215859281929,0 -155.8677297661235,20.18230545827658,0 
					</coordinates>
				</LineString>
			</MultiGeometry>
		</Placemark>
		<Placemark id="ID_00058">
			<name>W039</name>
			<Snippet maxLines="0"></Snippet>
			<description><![CDATA[<html xmlns:fo="http://www.w3.org/1999/XSL/Format" xmlns:msxsl="urn:schemas-microsoft-com:xslt">

<head>

<META http-equiv="Content-Type" content="text/html">

<meta http-equiv="content-type" content="text/html; charset=UTF-8">

</head>

<body style="margin:0px 0px 0px 0px;overflow:auto;background:#FFFFFF;">

<table style="font-family:Arial,Verdana,Times;font-size:12px;text-align:left;width:100%;border-collapse:collapse;padding:3px 3px 3px 3px">

<tr style="text-align:center;font-weight:bold;background:#9CBCE2">

<td></td>

</tr>

<tr>

<td>

<table style="font-family:Arial,Verdana,Times;font-size:12px;text-align:left;width:100%;border-spacing:0px; padding:3px 3px 3px 3px">

<tr>

<td>facility</td>

<td>W039</td>

</tr>

<tr bgcolor="#D4E4F3">

<td>level</td>

<td>0</td>

</tr>

</table>

</td>

</tr>

</table>

</body>

</html>]]></description>
			<styleUrl>#LineStyle004</styleUrl>
			<MultiGeometry>
				<LineString>
					<coordinates>
						-155.8676434546452,20.18200188941724,0 -155.8676576741833,20.18211024785939,0 
					</coordinates>
				</LineString>
			</MultiGeometry>
		</Placemark>
		<Placemark id="ID_00059">
			<name>W039</name>
			<Snippet maxLines="0"></Snippet>
			<description><![CDATA[<html xmlns:fo="http://www.w3.org/1999/XSL/Format" xmlns:msxsl="urn:schemas-microsoft-com:xslt">

<head>

<META http-equiv="Content-Type" content="text/html">

<meta http-equiv="content-type" content="text/html; charset=UTF-8">

</head>

<body style="margin:0px 0px 0px 0px;overflow:auto;background:#FFFFFF;">

<table style="font-family:Arial,Verdana,Times;font-size:12px;text-align:left;width:100%;border-collapse:collapse;padding:3px 3px 3px 3px">

<tr style="text-align:center;font-weight:bold;background:#9CBCE2">

<td></td>

</tr>

<tr>

<td>

<table style="font-family:Arial,Verdana,Times;font-size:12px;text-align:left;width:100%;border-spacing:0px; padding:3px 3px 3px 3px">

<tr>

<td>facility</td>

<td>W039</td>

</tr>

<tr bgcolor="#D4E4F3">

<td>level</td>

<td>0</td>

</tr>

</table>

</td>

</tr>

</table>

</body>

</html>]]></description>
			<styleUrl>#LineStyle004</styleUrl>
			<MultiGeometry>
				<LineString>
					<coordinates>
						-155.8672144399818,20.18038869678079,0 -155.8673195672739,20.18061744740149,0 -155.8673861292661,20.18074459043871,0 -155.8673958420395,20.18077389000829,0 -155.8674132742917,20.18082385753411,0 -155.8674400387137,20.18088233689641,0 -155.8674512690228,20.18089428341375,0 -155.8674589567893,20.1809132190572,0 -155.8675319342241,20.18112343305037,0 -155.8675522658236,20.18116468909319,0 -155.8675876558201,20.18122649329817,0 -155.8676062601987,20.18130705495229,0 -155.8676221645318,20.18137379804801,0 -155.8676207005705,20.18142121453119,0 -155.867638251983,20.18171779059105,0 
					</coordinates>
				</LineString>
			</MultiGeometry>
		</Placemark>
		<Placemark id="ID_00060">
			<name>W037</name>
			<Snippet maxLines="0"></Snippet>
			<description><![CDATA[<html xmlns:fo="http://www.w3.org/1999/XSL/Format" xmlns:msxsl="urn:schemas-microsoft-com:xslt">

<head>

<META http-equiv="Content-Type" content="text/html">

<meta http-equiv="content-type" content="text/html; charset=UTF-8">

</head>

<body style="margin:0px 0px 0px 0px;overflow:auto;background:#FFFFFF;">

<table style="font-family:Arial,Verdana,Times;font-size:12px;text-align:left;width:100%;border-collapse:collapse;padding:3px 3px 3px 3px">

<tr style="text-align:center;font-weight:bold;background:#9CBCE2">

<td></td>

</tr>

<tr>

<td>

<table style="font-family:Arial,Verdana,Times;font-size:12px;text-align:left;width:100%;border-spacing:0px; padding:3px 3px 3px 3px">

<tr>

<td>facility</td>

<td>W037</td>

</tr>

<tr bgcolor="#D4E4F3">

<td>level</td>

<td>0</td>

</tr>

</table>

</td>

</tr>

</table>

</body>

</html>]]></description>
			<styleUrl>#LineStyle004</styleUrl>
			<MultiGeometry>
				<LineString>
					<coordinates>
						-155.8679368816327,20.18140458522923,0 -155.8679333245879,20.18143583418519,0 -155.8679385948443,20.18149812994455,0 -155.867949488239,20.1815668320172,0 -155.8679657906264,20.18163024731203,0 -155.867985297222,20.18171830308859,0 -155.8680087022342,20.18194405499083,0 -155.8680518003164,20.18219287856971,0 
					</coordinates>
				</LineString>
			</MultiGeometry>
		</Placemark>
		<Placemark id="ID_00061">
			<name>W037</name>
			<Snippet maxLines="0"></Snippet>
			<description><![CDATA[<html xmlns:fo="http://www.w3.org/1999/XSL/Format" xmlns:msxsl="urn:schemas-microsoft-com:xslt">

<head>

<META http-equiv="Content-Type" content="text/html">

<meta http-equiv="content-type" content="text/html; charset=UTF-8">

</head>

<body style="margin:0px 0px 0px 0px;overflow:auto;background:#FFFFFF;">

<table style="font-family:Arial,Verdana,Times;font-size:12px;text-align:left;width:100%;border-collapse:collapse;padding:3px 3px 3px 3px">

<tr style="text-align:center;font-weight:bold;background:#9CBCE2">

<td></td>

</tr>

<tr>

<td>

<table style="font-family:Arial,Verdana,Times;font-size:12px;text-align:left;width:100%;border-spacing:0px; padding:3px 3px 3px 3px">

<tr>

<td>facility</td>

<td>W037</td>

</tr>

<tr bgcolor="#D4E4F3">

<td>level</td>

<td>0</td>

</tr>

</table>

</td>

</tr>

</table>

</body>

</html>]]></description>
			<styleUrl>#LineStyle004</styleUrl>
			<MultiGeometry>
				<LineString>
					<coordinates>
						-155.8678237763696,20.1811327890772,0 -155.8678508899776,20.18121032375702,0 -155.867869871627,20.18124467047721,0 -155.867931025403,20.18137709998487,0 
					</coordinates>
				</LineString>
			</MultiGeometry>
		</Placemark>
		<Placemark id="ID_00062">
			<name>W037</name>
			<Snippet maxLines="0"></Snippet>
			<description><![CDATA[<html xmlns:fo="http://www.w3.org/1999/XSL/Format" xmlns:msxsl="urn:schemas-microsoft-com:xslt">

<head>

<META http-equiv="Content-Type" content="text/html">

<meta http-equiv="content-type" content="text/html; charset=UTF-8">

</head>

<body style="margin:0px 0px 0px 0px;overflow:auto;background:#FFFFFF;">

<table style="font-family:Arial,Verdana,Times;font-size:12px;text-align:left;width:100%;border-collapse:collapse;padding:3px 3px 3px 3px">

<tr style="text-align:center;font-weight:bold;background:#9CBCE2">

<td></td>

</tr>

<tr>

<td>

<table style="font-family:Arial,Verdana,Times;font-size:12px;text-align:left;width:100%;border-spacing:0px; padding:3px 3px 3px 3px">

<tr>

<td>facility</td>

<td>W037</td>

</tr>

<tr bgcolor="#D4E4F3">

<td>level</td>

<td>0</td>

</tr>

</table>

</td>

</tr>

</table>

</body>

</html>]]></description>
			<styleUrl>#LineStyle004</styleUrl>
			<MultiGeometry>
				<LineString>
					<coordinates>
						-155.8674997210419,20.18037390096745,0 -155.8675265805541,20.18043757725572,0 -155.8675690376417,20.18055125098929,0 -155.8675751444563,20.18058407505418,0 -155.8676423410581,20.18074586417412,0 -155.867736397533,20.18097132948013,0 -155.8677988147457,20.18107254754116,0 
					</coordinates>
				</LineString>
			</MultiGeometry>
		</Placemark>
		<Placemark id="ID_00063">
			<name>W036</name>
			<Snippet maxLines="0"></Snippet>
			<description><![CDATA[<html xmlns:fo="http://www.w3.org/1999/XSL/Format" xmlns:msxsl="urn:schemas-microsoft-com:xslt">

<head>

<META http-equiv="Content-Type" content="text/html">

<meta http-equiv="content-type" content="text/html; charset=UTF-8">

</head>

<body style="margin:0px 0px 0px 0px;overflow:auto;background:#FFFFFF;">

<table style="font-family:Arial,Verdana,Times;font-size:12px;text-align:left;width:100%;border-collapse:collapse;padding:3px 3px 3px 3px">

<tr style="text-align:center;font-weight:bold;background:#9CBCE2">

<td></td>

</tr>

<tr>

<td>

<table style="font-family:Arial,Verdana,Times;font-size:12px;text-align:left;width:100%;border-spacing:0px; padding:3px 3px 3px 3px">

<tr>

<td>facility</td>

<td>W036</td>

</tr>

<tr bgcolor="#D4E4F3">

<td>level</td>

<td>0</td>

</tr>

</table>

</td>

</tr>

</table>

</body>

</html>]]></description>
			<styleUrl>#LineStyle004</styleUrl>
			<MultiGeometry>
				<LineString>
					<coordinates>
						-155.8676315356011,20.17975486294334,0 -155.8676336240583,20.17976869148313,0 -155.8676308110989,20.17981552374812,0 -155.8676388477361,20.179853514803,0 -155.8676451765597,20.17989846504133,0 -155.867645684084,20.17992618200599,0 -155.8676502099349,20.17997289449684,0 -155.8676478727926,20.18004571141495,0 -155.8676505639503,20.18009245384829,0 
					</coordinates>
				</LineString>
			</MultiGeometry>
		</Placemark>
		<Placemark id="ID_00064">
			<name>W034</name>
			<Snippet maxLines="0"></Snippet>
			<description><![CDATA[<html xmlns:fo="http://www.w3.org/1999/XSL/Format" xmlns:msxsl="urn:schemas-microsoft-com:xslt">

<head>

<META http-equiv="Content-Type" content="text/html">

<meta http-equiv="content-type" content="text/html; charset=UTF-8">

</head>

<body style="margin:0px 0px 0px 0px;overflow:auto;background:#FFFFFF;">

<table style="font-family:Arial,Verdana,Times;font-size:12px;text-align:left;width:100%;border-collapse:collapse;padding:3px 3px 3px 3px">

<tr style="text-align:center;font-weight:bold;background:#9CBCE2">

<td></td>

</tr>

<tr>

<td>

<table style="font-family:Arial,Verdana,Times;font-size:12px;text-align:left;width:100%;border-spacing:0px; padding:3px 3px 3px 3px">

<tr>

<td>facility</td>

<td>W034</td>

</tr>

<tr bgcolor="#D4E4F3">

<td>level</td>

<td>0</td>

</tr>

</table>

</td>

</tr>

</table>

</body>

</html>]]></description>
			<styleUrl>#LineStyle004</styleUrl>
			<MultiGeometry>
				<LineString>
					<coordinates>
						-155.8677306410226,20.17975497830857,0 -155.8677377311715,20.17984150398536,0 -155.8677424790929,20.17990034264223,0 -155.86775247735,20.1799452329839,0 -155.8677690899806,20.18005066434309,0 -155.8677842803296,20.18017864567235,0 
					</coordinates>
				</LineString>
			</MultiGeometry>
		</Placemark>
		<Placemark id="ID_00065">
			<name>W032</name>
			<Snippet maxLines="0"></Snippet>
			<description><![CDATA[<html xmlns:fo="http://www.w3.org/1999/XSL/Format" xmlns:msxsl="urn:schemas-microsoft-com:xslt">

<head>

<META http-equiv="Content-Type" content="text/html">

<meta http-equiv="content-type" content="text/html; charset=UTF-8">

</head>

<body style="margin:0px 0px 0px 0px;overflow:auto;background:#FFFFFF;">

<table style="font-family:Arial,Verdana,Times;font-size:12px;text-align:left;width:100%;border-collapse:collapse;padding:3px 3px 3px 3px">

<tr style="text-align:center;font-weight:bold;background:#9CBCE2">

<td></td>

</tr>

<tr>

<td>

<table style="font-family:Arial,Verdana,Times;font-size:12px;text-align:left;width:100%;border-spacing:0px; padding:3px 3px 3px 3px">

<tr>

<td>facility</td>

<td>W032</td>

</tr>

<tr bgcolor="#D4E4F3">

<td>level</td>

<td>0</td>

</tr>

</table>

</td>

</tr>

</table>

</body>

</html>]]></description>
			<styleUrl>#LineStyle004</styleUrl>
			<MultiGeometry>
				<LineString>
					<coordinates>
						-155.8682126501089,20.18072095974918,0 -155.8682169223582,20.18075381372436,0 -155.8682266987385,20.18078657784743,0 -155.8682364751237,20.18081934196934,0 -155.8683550557011,20.18118129982911,0 
					</coordinates>
				</LineString>
			</MultiGeometry>
		</Placemark>
		<Placemark id="ID_00066">
			<name>W032</name>
			<Snippet maxLines="0"></Snippet>
			<description><![CDATA[<html xmlns:fo="http://www.w3.org/1999/XSL/Format" xmlns:msxsl="urn:schemas-microsoft-com:xslt">

<head>

<META http-equiv="Content-Type" content="text/html">

<meta http-equiv="content-type" content="text/html; charset=UTF-8">

</head>

<body style="margin:0px 0px 0px 0px;overflow:auto;background:#FFFFFF;">

<table style="font-family:Arial,Verdana,Times;font-size:12px;text-align:left;width:100%;border-collapse:collapse;padding:3px 3px 3px 3px">

<tr style="text-align:center;font-weight:bold;background:#9CBCE2">

<td></td>

</tr>

<tr>

<td>

<table style="font-family:Arial,Verdana,Times;font-size:12px;text-align:left;width:100%;border-spacing:0px; padding:3px 3px 3px 3px">

<tr>

<td>facility</td>

<td>W032</td>

</tr>

<tr bgcolor="#D4E4F3">

<td>level</td>

<td>0</td>

</tr>

</table>

</td>

</tr>

</table>

</body>

</html>]]></description>
			<styleUrl>#LineStyle004</styleUrl>
			<MultiGeometry>
				<LineString>
					<coordinates>
						-155.8681146699572,20.18048169618026,0 -155.8681950272619,20.18066059847606,0 
					</coordinates>
				</LineString>
			</MultiGeometry>
		</Placemark>
		<Placemark id="ID_00067">
			<name>W032</name>
			<Snippet maxLines="0"></Snippet>
			<description><![CDATA[<html xmlns:fo="http://www.w3.org/1999/XSL/Format" xmlns:msxsl="urn:schemas-microsoft-com:xslt">

<head>

<META http-equiv="Content-Type" content="text/html">

<meta http-equiv="content-type" content="text/html; charset=UTF-8">

</head>

<body style="margin:0px 0px 0px 0px;overflow:auto;background:#FFFFFF;">

<table style="font-family:Arial,Verdana,Times;font-size:12px;text-align:left;width:100%;border-collapse:collapse;padding:3px 3px 3px 3px">

<tr style="text-align:center;font-weight:bold;background:#9CBCE2">

<td></td>

</tr>

<tr>

<td>

<table style="font-family:Arial,Verdana,Times;font-size:12px;text-align:left;width:100%;border-spacing:0px; padding:3px 3px 3px 3px">

<tr>

<td>facility</td>

<td>W032</td>

</tr>

<tr bgcolor="#D4E4F3">

<td>level</td>

<td>0</td>

</tr>

</table>

</td>

</tr>

</table>

</body>

</html>]]></description>
			<styleUrl>#LineStyle004</styleUrl>
			<MultiGeometry>
				<LineString>
					<coordinates>
						-155.8680618651449,20.18030407691124,0 -155.8681026147546,20.18042470966074,0 
					</coordinates>
				</LineString>
			</MultiGeometry>
		</Placemark>
		<Placemark id="ID_00068">
			<name>W032</name>
			<Snippet maxLines="0"></Snippet>
			<description><![CDATA[<html xmlns:fo="http://www.w3.org/1999/XSL/Format" xmlns:msxsl="urn:schemas-microsoft-com:xslt">

<head>

<META http-equiv="Content-Type" content="text/html">

<meta http-equiv="content-type" content="text/html; charset=UTF-8">

</head>

<body style="margin:0px 0px 0px 0px;overflow:auto;background:#FFFFFF;">

<table style="font-family:Arial,Verdana,Times;font-size:12px;text-align:left;width:100%;border-collapse:collapse;padding:3px 3px 3px 3px">

<tr style="text-align:center;font-weight:bold;background:#9CBCE2">

<td></td>

</tr>

<tr>

<td>

<table style="font-family:Arial,Verdana,Times;font-size:12px;text-align:left;width:100%;border-spacing:0px; padding:3px 3px 3px 3px">

<tr>

<td>facility</td>

<td>W032</td>

</tr>

<tr bgcolor="#D4E4F3">

<td>level</td>

<td>0</td>

</tr>

</table>

</td>

</tr>

</table>

</body>

</html>]]></description>
			<styleUrl>#LineStyle004</styleUrl>
			<MultiGeometry>
				<LineString>
					<coordinates>
						-155.8680121958948,20.18019745235831,0 -155.8680467433578,20.18028006416162,0 
					</coordinates>
				</LineString>
			</MultiGeometry>
		</Placemark>
		<Placemark id="ID_00069">
			<name>W032</name>
			<Snippet maxLines="0"></Snippet>
			<description><![CDATA[<html xmlns:fo="http://www.w3.org/1999/XSL/Format" xmlns:msxsl="urn:schemas-microsoft-com:xslt">

<head>

<META http-equiv="Content-Type" content="text/html">

<meta http-equiv="content-type" content="text/html; charset=UTF-8">

</head>

<body style="margin:0px 0px 0px 0px;overflow:auto;background:#FFFFFF;">

<table style="font-family:Arial,Verdana,Times;font-size:12px;text-align:left;width:100%;border-collapse:collapse;padding:3px 3px 3px 3px">

<tr style="text-align:center;font-weight:bold;background:#9CBCE2">

<td></td>

</tr>

<tr>

<td>

<table style="font-family:Arial,Verdana,Times;font-size:12px;text-align:left;width:100%;border-spacing:0px; padding:3px 3px 3px 3px">

<tr>

<td>facility</td>

<td>W032</td>

</tr>

<tr bgcolor="#D4E4F3">

<td>level</td>

<td>0</td>

</tr>

</table>

</td>

</tr>

</table>

</body>

</html>]]></description>
			<styleUrl>#LineStyle004</styleUrl>
			<MultiGeometry>
				<LineString>
					<coordinates>
						-155.8678371803949,20.17976017076785,0 -155.8678528096491,20.17981190050675,0 -155.8678791616056,20.17984785977967,0 -155.8679115252439,20.17991144616732,0 -155.8679178541492,20.17995639638577,0 -155.867933197945,20.17999253532236,0 -155.8679625584447,20.18009256009173,0 -155.8679969472288,20.18016651036314,0 
					</coordinates>
				</LineString>
			</MultiGeometry>
		</Placemark>
		<Placemark id="ID_00070">
			<name>W029</name>
			<Snippet maxLines="0"></Snippet>
			<description><![CDATA[<html xmlns:fo="http://www.w3.org/1999/XSL/Format" xmlns:msxsl="urn:schemas-microsoft-com:xslt">

<head>

<META http-equiv="Content-Type" content="text/html">

<meta http-equiv="content-type" content="text/html; charset=UTF-8">

</head>

<body style="margin:0px 0px 0px 0px;overflow:auto;background:#FFFFFF;">

<table style="font-family:Arial,Verdana,Times;font-size:12px;text-align:left;width:100%;border-collapse:collapse;padding:3px 3px 3px 3px">

<tr style="text-align:center;font-weight:bold;background:#9CBCE2">

<td></td>

</tr>

<tr>

<td>

<table style="font-family:Arial,Verdana,Times;font-size:12px;text-align:left;width:100%;border-spacing:0px; padding:3px 3px 3px 3px">

<tr>

<td>facility</td>

<td>W029</td>

</tr>

<tr bgcolor="#D4E4F3">

<td>level</td>

<td>0</td>

</tr>

</table>

</td>

</tr>

</table>

</body>

</html>]]></description>
			<styleUrl>#LineStyle004</styleUrl>
			<MultiGeometry>
				<LineString>
					<coordinates>
						-155.868180046778,20.17974244454083,0 -155.8682661987821,20.1800373516827,0 
					</coordinates>
				</LineString>
			</MultiGeometry>
		</Placemark>
		<Placemark id="ID_00071">
			<name>W028</name>
			<Snippet maxLines="0"></Snippet>
			<description><![CDATA[<html xmlns:fo="http://www.w3.org/1999/XSL/Format" xmlns:msxsl="urn:schemas-microsoft-com:xslt">

<head>

<META http-equiv="Content-Type" content="text/html">

<meta http-equiv="content-type" content="text/html; charset=UTF-8">

</head>

<body style="margin:0px 0px 0px 0px;overflow:auto;background:#FFFFFF;">

<table style="font-family:Arial,Verdana,Times;font-size:12px;text-align:left;width:100%;border-collapse:collapse;padding:3px 3px 3px 3px">

<tr style="text-align:center;font-weight:bold;background:#9CBCE2">

<td></td>

</tr>

<tr>

<td>

<table style="font-family:Arial,Verdana,Times;font-size:12px;text-align:left;width:100%;border-spacing:0px; padding:3px 3px 3px 3px">

<tr>

<td>facility</td>

<td>W028</td>

</tr>

<tr bgcolor="#D4E4F3">

<td>level</td>

<td>0</td>

</tr>

</table>

</td>

</tr>

</table>

</body>

</html>]]></description>
			<styleUrl>#LineStyle004</styleUrl>
			<MultiGeometry>
				<LineString>
					<coordinates>
						-155.8683781623304,20.17973747767005,0 -155.8684211647159,20.17998110428787,0 
					</coordinates>
				</LineString>
			</MultiGeometry>
		</Placemark>
		<Placemark id="ID_00072">
			<name>W027</name>
			<Snippet maxLines="0"></Snippet>
			<description><![CDATA[<html xmlns:fo="http://www.w3.org/1999/XSL/Format" xmlns:msxsl="urn:schemas-microsoft-com:xslt">

<head>

<META http-equiv="Content-Type" content="text/html">

<meta http-equiv="content-type" content="text/html; charset=UTF-8">

</head>

<body style="margin:0px 0px 0px 0px;overflow:auto;background:#FFFFFF;">

<table style="font-family:Arial,Verdana,Times;font-size:12px;text-align:left;width:100%;border-collapse:collapse;padding:3px 3px 3px 3px">

<tr style="text-align:center;font-weight:bold;background:#9CBCE2">

<td></td>

</tr>

<tr>

<td>

<table style="font-family:Arial,Verdana,Times;font-size:12px;text-align:left;width:100%;border-spacing:0px; padding:3px 3px 3px 3px">

<tr>

<td>facility</td>

<td>W027</td>

</tr>

<tr bgcolor="#D4E4F3">

<td>level</td>

<td>0</td>

</tr>

</table>

</td>

</tr>

</table>

</body>

</html>]]></description>
			<styleUrl>#LineStyle004</styleUrl>
			<MultiGeometry>
				<LineString>
					<coordinates>
						-155.8686424855653,20.1797400938105,0 -155.8686698848101,20.17983321913329,0 
					</coordinates>
				</LineString>
			</MultiGeometry>
		</Placemark>
		<Placemark id="ID_00073">
			<name>W023</name>
			<Snippet maxLines="0"></Snippet>
			<description><![CDATA[<html xmlns:fo="http://www.w3.org/1999/XSL/Format" xmlns:msxsl="urn:schemas-microsoft-com:xslt">

<head>

<META http-equiv="Content-Type" content="text/html">

<meta http-equiv="content-type" content="text/html; charset=UTF-8">

</head>

<body style="margin:0px 0px 0px 0px;overflow:auto;background:#FFFFFF;">

<table style="font-family:Arial,Verdana,Times;font-size:12px;text-align:left;width:100%;border-collapse:collapse;padding:3px 3px 3px 3px">

<tr style="text-align:center;font-weight:bold;background:#9CBCE2">

<td></td>

</tr>

<tr>

<td>

<table style="font-family:Arial,Verdana,Times;font-size:12px;text-align:left;width:100%;border-spacing:0px; padding:3px 3px 3px 3px">

<tr>

<td>facility</td>

<td>W023</td>

</tr>

<tr bgcolor="#D4E4F3">

<td>level</td>

<td>0</td>

</tr>

</table>

</td>

</tr>

</table>

</body>

</html>]]></description>
			<styleUrl>#LineStyle004</styleUrl>
			<MultiGeometry>
				<LineString>
					<coordinates>
						-155.8690434838979,20.17991247698248,0 -155.8690590620838,20.18016174960324,0 -155.8690645207838,20.18045970658807,0 
					</coordinates>
				</LineString>
			</MultiGeometry>
		</Placemark>
		<Placemark id="ID_00074">
			<name>W023</name>
			<Snippet maxLines="0"></Snippet>
			<description><![CDATA[<html xmlns:fo="http://www.w3.org/1999/XSL/Format" xmlns:msxsl="urn:schemas-microsoft-com:xslt">

<head>

<META http-equiv="Content-Type" content="text/html">

<meta http-equiv="content-type" content="text/html; charset=UTF-8">

</head>

<body style="margin:0px 0px 0px 0px;overflow:auto;background:#FFFFFF;">

<table style="font-family:Arial,Verdana,Times;font-size:12px;text-align:left;width:100%;border-collapse:collapse;padding:3px 3px 3px 3px">

<tr style="text-align:center;font-weight:bold;background:#9CBCE2">

<td></td>

</tr>

<tr>

<td>

<table style="font-family:Arial,Verdana,Times;font-size:12px;text-align:left;width:100%;border-spacing:0px; padding:3px 3px 3px 3px">

<tr>

<td>facility</td>

<td>W023</td>

</tr>

<tr bgcolor="#D4E4F3">

<td>level</td>

<td>0</td>

</tr>

</table>

</td>

</tr>

</table>

</body>

</html>]]></description>
			<styleUrl>#LineStyle004</styleUrl>
			<MultiGeometry>
				<LineString>
					<coordinates>
						-155.8690276261457,20.17974811740846,0 -155.8690406653942,20.17985880538717,0 
					</coordinates>
				</LineString>
			</MultiGeometry>
		</Placemark>
		<Placemark id="ID_00075">
			<name>W022</name>
			<Snippet maxLines="0"></Snippet>
			<description><![CDATA[<html xmlns:fo="http://www.w3.org/1999/XSL/Format" xmlns:msxsl="urn:schemas-microsoft-com:xslt">

<head>

<META http-equiv="Content-Type" content="text/html">

<meta http-equiv="content-type" content="text/html; charset=UTF-8">

</head>

<body style="margin:0px 0px 0px 0px;overflow:auto;background:#FFFFFF;">

<table style="font-family:Arial,Verdana,Times;font-size:12px;text-align:left;width:100%;border-collapse:collapse;padding:3px 3px 3px 3px">

<tr style="text-align:center;font-weight:bold;background:#9CBCE2">

<td></td>

</tr>

<tr>

<td>

<table style="font-family:Arial,Verdana,Times;font-size:12px;text-align:left;width:100%;border-spacing:0px; padding:3px 3px 3px 3px">

<tr>

<td>facility</td>

<td>W022</td>

</tr>

<tr bgcolor="#D4E4F3">

<td>level</td>

<td>0</td>

</tr>

</table>

</td>

</tr>

</table>

</body>

</html>]]></description>
			<styleUrl>#LineStyle004</styleUrl>
			<MultiGeometry>
				<LineString>
					<coordinates>
						-155.8691621362456,20.17987761582961,0 -155.8691646374209,20.17991396433805,0 -155.86917542951,20.18000216224754,0 -155.869193116089,20.18006598800503,0 -155.8691885702115,20.18021855093804,0 
					</coordinates>
				</LineString>
			</MultiGeometry>
		</Placemark>
		<Placemark id="ID_00076">
			<name>W022</name>
			<Snippet maxLines="0"></Snippet>
			<description><![CDATA[<html xmlns:fo="http://www.w3.org/1999/XSL/Format" xmlns:msxsl="urn:schemas-microsoft-com:xslt">

<head>

<META http-equiv="Content-Type" content="text/html">

<meta http-equiv="content-type" content="text/html; charset=UTF-8">

</head>

<body style="margin:0px 0px 0px 0px;overflow:auto;background:#FFFFFF;">

<table style="font-family:Arial,Verdana,Times;font-size:12px;text-align:left;width:100%;border-collapse:collapse;padding:3px 3px 3px 3px">

<tr style="text-align:center;font-weight:bold;background:#9CBCE2">

<td></td>

</tr>

<tr>

<td>

<table style="font-family:Arial,Verdana,Times;font-size:12px;text-align:left;width:100%;border-spacing:0px; padding:3px 3px 3px 3px">

<tr>

<td>facility</td>

<td>W022</td>

</tr>

<tr bgcolor="#D4E4F3">

<td>level</td>

<td>0</td>

</tr>

</table>

</td>

</tr>

</table>

</body>

</html>]]></description>
			<styleUrl>#LineStyle004</styleUrl>
			<MultiGeometry>
				<LineString>
					<coordinates>
						-155.8691614002552,20.17973726892285,0 -155.8691629870968,20.17982388432295,0 
					</coordinates>
				</LineString>
			</MultiGeometry>
		</Placemark>
		<Placemark id="ID_00077">
			<name>W021</name>
			<Snippet maxLines="0"></Snippet>
			<description><![CDATA[<html xmlns:fo="http://www.w3.org/1999/XSL/Format" xmlns:msxsl="urn:schemas-microsoft-com:xslt">

<head>

<META http-equiv="Content-Type" content="text/html">

<meta http-equiv="content-type" content="text/html; charset=UTF-8">

</head>

<body style="margin:0px 0px 0px 0px;overflow:auto;background:#FFFFFF;">

<table style="font-family:Arial,Verdana,Times;font-size:12px;text-align:left;width:100%;border-collapse:collapse;padding:3px 3px 3px 3px">

<tr style="text-align:center;font-weight:bold;background:#9CBCE2">

<td></td>

</tr>

<tr>

<td>

<table style="font-family:Arial,Verdana,Times;font-size:12px;text-align:left;width:100%;border-spacing:0px; padding:3px 3px 3px 3px">

<tr>

<td>facility</td>

<td>W021</td>

</tr>

<tr bgcolor="#D4E4F3">

<td>level</td>

<td>0</td>

</tr>

</table>

</td>

</tr>

</table>

</body>

</html>]]></description>
			<styleUrl>#LineStyle004</styleUrl>
			<MultiGeometry>
				<LineString>
					<coordinates>
						-155.8693283892775,20.179736274897,0 -155.8693301031665,20.17982981951532,0 
					</coordinates>
				</LineString>
			</MultiGeometry>
		</Placemark>
		<Placemark id="ID_00078">
			<name>W021</name>
			<Snippet maxLines="0"></Snippet>
			<description><![CDATA[<html xmlns:fo="http://www.w3.org/1999/XSL/Format" xmlns:msxsl="urn:schemas-microsoft-com:xslt">

<head>

<META http-equiv="Content-Type" content="text/html">

<meta http-equiv="content-type" content="text/html; charset=UTF-8">

</head>

<body style="margin:0px 0px 0px 0px;overflow:auto;background:#FFFFFF;">

<table style="font-family:Arial,Verdana,Times;font-size:12px;text-align:left;width:100%;border-collapse:collapse;padding:3px 3px 3px 3px">

<tr style="text-align:center;font-weight:bold;background:#9CBCE2">

<td></td>

</tr>

<tr>

<td>

<table style="font-family:Arial,Verdana,Times;font-size:12px;text-align:left;width:100%;border-spacing:0px; padding:3px 3px 3px 3px">

<tr>

<td>facility</td>

<td>W021</td>

</tr>

<tr bgcolor="#D4E4F3">

<td>level</td>

<td>0</td>

</tr>

</table>

</td>

</tr>

</table>

</body>

</html>]]></description>
			<styleUrl>#LineStyle004</styleUrl>
			<MultiGeometry>
				<LineString>
					<coordinates>
						-155.8693274494149,20.1798853132843,0 -155.8693294172294,20.17999271636278,0 -155.8693346101059,20.18007580720996,0 -155.8693407489905,20.18011036347988,0 -155.8693733796158,20.18038881558135,0 -155.8693768330746,20.1804771333043,0 
					</coordinates>
				</LineString>
			</MultiGeometry>
		</Placemark>
		<Placemark id="ID_00079">
			<name>W020</name>
			<Snippet maxLines="0"></Snippet>
			<description><![CDATA[<html xmlns:fo="http://www.w3.org/1999/XSL/Format" xmlns:msxsl="urn:schemas-microsoft-com:xslt">

<head>

<META http-equiv="Content-Type" content="text/html">

<meta http-equiv="content-type" content="text/html; charset=UTF-8">

</head>

<body style="margin:0px 0px 0px 0px;overflow:auto;background:#FFFFFF;">

<table style="font-family:Arial,Verdana,Times;font-size:12px;text-align:left;width:100%;border-collapse:collapse;padding:3px 3px 3px 3px">

<tr style="text-align:center;font-weight:bold;background:#9CBCE2">

<td></td>

</tr>

<tr>

<td>

<table style="font-family:Arial,Verdana,Times;font-size:12px;text-align:left;width:100%;border-spacing:0px; padding:3px 3px 3px 3px">

<tr>

<td>facility</td>

<td>W020</td>

</tr>

<tr bgcolor="#D4E4F3">

<td>level</td>

<td>0</td>

</tr>

</table>

</td>

</tr>

</table>

</body>

</html>]]></description>
			<styleUrl>#LineStyle004</styleUrl>
			<MultiGeometry>
				<LineString>
					<coordinates>
						-155.8696147413432,20.17993953761748,0 -155.8696175917904,20.17999494148629,0 -155.8696110211674,20.18013714050144,0 -155.8695910680204,20.18025010004167,0 -155.8695923059759,20.18031766002433,0 -155.8695836403464,20.18034552676092,0 -155.8695816532953,20.18043739897298,0 
					</coordinates>
				</LineString>
			</MultiGeometry>
		</Placemark>
		<Placemark id="ID_00080">
			<name>W020</name>
			<Snippet maxLines="0"></Snippet>
			<description><![CDATA[<html xmlns:fo="http://www.w3.org/1999/XSL/Format" xmlns:msxsl="urn:schemas-microsoft-com:xslt">

<head>

<META http-equiv="Content-Type" content="text/html">

<meta http-equiv="content-type" content="text/html; charset=UTF-8">

</head>

<body style="margin:0px 0px 0px 0px;overflow:auto;background:#FFFFFF;">

<table style="font-family:Arial,Verdana,Times;font-size:12px;text-align:left;width:100%;border-collapse:collapse;padding:3px 3px 3px 3px">

<tr style="text-align:center;font-weight:bold;background:#9CBCE2">

<td></td>

</tr>

<tr>

<td>

<table style="font-family:Arial,Verdana,Times;font-size:12px;text-align:left;width:100%;border-spacing:0px; padding:3px 3px 3px 3px">

<tr>

<td>facility</td>

<td>W020</td>

</tr>

<tr bgcolor="#D4E4F3">

<td>level</td>

<td>0</td>

</tr>

</table>

</td>

</tr>

</table>

</body>

</html>]]></description>
			<styleUrl>#LineStyle004</styleUrl>
			<MultiGeometry>
				<LineString>
					<coordinates>
						-155.8696259590406,20.17975047641149,0 -155.8696194772912,20.17979736856341,0 -155.86961568727,20.17989100304859,0 
					</coordinates>
				</LineString>
			</MultiGeometry>
		</Placemark>
		<Placemark id="ID_00081">
			<name>W019</name>
			<Snippet maxLines="0"></Snippet>
			<description><![CDATA[<html xmlns:fo="http://www.w3.org/1999/XSL/Format" xmlns:msxsl="urn:schemas-microsoft-com:xslt">

<head>

<META http-equiv="Content-Type" content="text/html">

<meta http-equiv="content-type" content="text/html; charset=UTF-8">

</head>

<body style="margin:0px 0px 0px 0px;overflow:auto;background:#FFFFFF;">

<table style="font-family:Arial,Verdana,Times;font-size:12px;text-align:left;width:100%;border-collapse:collapse;padding:3px 3px 3px 3px">

<tr style="text-align:center;font-weight:bold;background:#9CBCE2">

<td></td>

</tr>

<tr>

<td>

<table style="font-family:Arial,Verdana,Times;font-size:12px;text-align:left;width:100%;border-spacing:0px; padding:3px 3px 3px 3px">

<tr>

<td>facility</td>

<td>W019</td>

</tr>

<tr bgcolor="#D4E4F3">

<td>level</td>

<td>0</td>

</tr>

</table>

</td>

</tr>

</table>

</body>

</html>]]></description>
			<styleUrl>#LineStyle004</styleUrl>
			<MultiGeometry>
				<LineString>
					<coordinates>
						-155.8698926881575,20.1797842422262,0 -155.8698886256419,20.18006329346454,0 -155.86989271427,20.18018625728194,0 -155.8699013612066,20.18035766575169,0 -155.8699070941094,20.18047020575501,0 -155.8699160837352,20.18056016583304,0 
					</coordinates>
				</LineString>
			</MultiGeometry>
		</Placemark>
		<Placemark id="ID_00082">
			<name>W018</name>
			<Snippet maxLines="0"></Snippet>
			<description><![CDATA[<html xmlns:fo="http://www.w3.org/1999/XSL/Format" xmlns:msxsl="urn:schemas-microsoft-com:xslt">

<head>

<META http-equiv="Content-Type" content="text/html">

<meta http-equiv="content-type" content="text/html; charset=UTF-8">

</head>

<body style="margin:0px 0px 0px 0px;overflow:auto;background:#FFFFFF;">

<table style="font-family:Arial,Verdana,Times;font-size:12px;text-align:left;width:100%;border-collapse:collapse;padding:3px 3px 3px 3px">

<tr style="text-align:center;font-weight:bold;background:#9CBCE2">

<td></td>

</tr>

<tr>

<td>

<table style="font-family:Arial,Verdana,Times;font-size:12px;text-align:left;width:100%;border-spacing:0px; padding:3px 3px 3px 3px">

<tr>

<td>facility</td>

<td>W018</td>

</tr>

<tr bgcolor="#D4E4F3">

<td>level</td>

<td>0</td>

</tr>

</table>

</td>

</tr>

</table>

</body>

</html>]]></description>
			<styleUrl>#LineStyle004</styleUrl>
			<MultiGeometry>
				<LineString>
					<coordinates>
						-155.8701205395274,20.17979958160095,0 -155.8701134864749,20.17981529223543,0 -155.8701139309391,20.179839544527,0 -155.8701175769513,20.18043904244511,0 
					</coordinates>
				</LineString>
			</MultiGeometry>
		</Placemark>
		<Placemark id="ID_00083">
			<name>W104</name>
			<Snippet maxLines="0"></Snippet>
			<description><![CDATA[<html xmlns:fo="http://www.w3.org/1999/XSL/Format" xmlns:msxsl="urn:schemas-microsoft-com:xslt">

<head>

<META http-equiv="Content-Type" content="text/html">

<meta http-equiv="content-type" content="text/html; charset=UTF-8">

</head>

<body style="margin:0px 0px 0px 0px;overflow:auto;background:#FFFFFF;">

<table style="font-family:Arial,Verdana,Times;font-size:12px;text-align:left;width:100%;border-collapse:collapse;padding:3px 3px 3px 3px">

<tr style="text-align:center;font-weight:bold;background:#9CBCE2">

<td></td>

</tr>

<tr>

<td>

<table style="font-family:Arial,Verdana,Times;font-size:12px;text-align:left;width:100%;border-spacing:0px; padding:3px 3px 3px 3px">

<tr>

<td>facility</td>

<td>W104</td>

</tr>

<tr bgcolor="#D4E4F3">

<td>level</td>

<td>0</td>

</tr>

</table>

</td>

</tr>

</table>

</body>

</html>]]></description>
			<styleUrl>#LineStyle004</styleUrl>
			<MultiGeometry>
				<LineString>
					<coordinates>
						-155.8632101636915,20.18225045040511,0 -155.8632050225294,20.18242026752458,0 
					</coordinates>
				</LineString>
			</MultiGeometry>
		</Placemark>
		<Placemark id="ID_00084">
			<name>W104</name>
			<Snippet maxLines="0"></Snippet>
			<description><![CDATA[<html xmlns:fo="http://www.w3.org/1999/XSL/Format" xmlns:msxsl="urn:schemas-microsoft-com:xslt">

<head>

<META http-equiv="Content-Type" content="text/html">

<meta http-equiv="content-type" content="text/html; charset=UTF-8">

</head>

<body style="margin:0px 0px 0px 0px;overflow:auto;background:#FFFFFF;">

<table style="font-family:Arial,Verdana,Times;font-size:12px;text-align:left;width:100%;border-collapse:collapse;padding:3px 3px 3px 3px">

<tr style="text-align:center;font-weight:bold;background:#9CBCE2">

<td></td>

</tr>

<tr>

<td>

<table style="font-family:Arial,Verdana,Times;font-size:12px;text-align:left;width:100%;border-spacing:0px; padding:3px 3px 3px 3px">

<tr>

<td>facility</td>

<td>W104</td>

</tr>

<tr bgcolor="#D4E4F3">

<td>level</td>

<td>0</td>

</tr>

</table>

</td>

</tr>

</table>

</body>

</html>]]></description>
			<styleUrl>#LineStyle004</styleUrl>
			<MultiGeometry>
				<LineString>
					<coordinates>
						-155.8632174090535,20.18210551397785,0 -155.8632153924337,20.18217562023805,0 
					</coordinates>
				</LineString>
			</MultiGeometry>
		</Placemark>
		<Placemark id="ID_00085">
			<name>W104</name>
			<Snippet maxLines="0"></Snippet>
			<description><![CDATA[<html xmlns:fo="http://www.w3.org/1999/XSL/Format" xmlns:msxsl="urn:schemas-microsoft-com:xslt">

<head>

<META http-equiv="Content-Type" content="text/html">

<meta http-equiv="content-type" content="text/html; charset=UTF-8">

</head>

<body style="margin:0px 0px 0px 0px;overflow:auto;background:#FFFFFF;">

<table style="font-family:Arial,Verdana,Times;font-size:12px;text-align:left;width:100%;border-collapse:collapse;padding:3px 3px 3px 3px">

<tr style="text-align:center;font-weight:bold;background:#9CBCE2">

<td></td>

</tr>

<tr>

<td>

<table style="font-family:Arial,Verdana,Times;font-size:12px;text-align:left;width:100%;border-spacing:0px; padding:3px 3px 3px 3px">

<tr>

<td>facility</td>

<td>W104</td>

</tr>

<tr bgcolor="#D4E4F3">

<td>level</td>

<td>0</td>

</tr>

</table>

</td>

</tr>

</table>

</body>

</html>]]></description>
			<styleUrl>#LineStyle004</styleUrl>
			<MultiGeometry>
				<LineString>
					<coordinates>
						-155.8632245668661,20.18186559059438,0 -155.8632193118188,20.1820291808265,0 
					</coordinates>
				</LineString>
			</MultiGeometry>
		</Placemark>
		<Placemark id="ID_00086">
			<name>W104</name>
			<Snippet maxLines="0"></Snippet>
			<description><![CDATA[<html xmlns:fo="http://www.w3.org/1999/XSL/Format" xmlns:msxsl="urn:schemas-microsoft-com:xslt">

<head>

<META http-equiv="Content-Type" content="text/html">

<meta http-equiv="content-type" content="text/html; charset=UTF-8">

</head>

<body style="margin:0px 0px 0px 0px;overflow:auto;background:#FFFFFF;">

<table style="font-family:Arial,Verdana,Times;font-size:12px;text-align:left;width:100%;border-collapse:collapse;padding:3px 3px 3px 3px">

<tr style="text-align:center;font-weight:bold;background:#9CBCE2">

<td></td>

</tr>

<tr>

<td>

<table style="font-family:Arial,Verdana,Times;font-size:12px;text-align:left;width:100%;border-spacing:0px; padding:3px 3px 3px 3px">

<tr>

<td>facility</td>

<td>W104</td>

</tr>

<tr bgcolor="#D4E4F3">

<td>level</td>

<td>0</td>

</tr>

</table>

</td>

</tr>

</table>

</body>

</html>]]></description>
			<styleUrl>#LineStyle004</styleUrl>
			<MultiGeometry>
				<LineString>
					<coordinates>
						-155.8630983057701,20.18109372634932,0 -155.8631056692246,20.18113565040296,0 -155.8631189181732,20.18122886571265,0 -155.8631525498523,20.18135444978752,0 -155.8631891660069,20.18146285615977,0 -155.8631951369333,20.18151881757699,0 -155.8632044907611,20.18157939542438,0 -155.8632084144614,20.18161358958878,0 -155.8632223488312,20.18183448300878,0 
					</coordinates>
				</LineString>
			</MultiGeometry>
		</Placemark>
		<Placemark id="ID_00087">
			<name>W104</name>
			<Snippet maxLines="0"></Snippet>
			<description><![CDATA[<html xmlns:fo="http://www.w3.org/1999/XSL/Format" xmlns:msxsl="urn:schemas-microsoft-com:xslt">

<head>

<META http-equiv="Content-Type" content="text/html">

<meta http-equiv="content-type" content="text/html; charset=UTF-8">

</head>

<body style="margin:0px 0px 0px 0px;overflow:auto;background:#FFFFFF;">

<table style="font-family:Arial,Verdana,Times;font-size:12px;text-align:left;width:100%;border-collapse:collapse;padding:3px 3px 3px 3px">

<tr style="text-align:center;font-weight:bold;background:#9CBCE2">

<td></td>

</tr>

<tr>

<td>

<table style="font-family:Arial,Verdana,Times;font-size:12px;text-align:left;width:100%;border-spacing:0px; padding:3px 3px 3px 3px">

<tr>

<td>facility</td>

<td>W104</td>

</tr>

<tr bgcolor="#D4E4F3">

<td>level</td>

<td>0</td>

</tr>

</table>

</td>

</tr>

</table>

</body>

</html>]]></description>
			<styleUrl>#LineStyle004</styleUrl>
			<MultiGeometry>
				<LineString>
					<coordinates>
						-155.8628442610167,20.17991751804691,0 -155.8628927325123,20.18013317730554,0 -155.8628970544804,20.1801891656232,0 -155.8629149078647,20.18026361970825,0 -155.8629431659678,20.1803659336226,0 -155.8629895621818,20.18055826882701,0 -155.8630081271751,20.1806716409706,0 -155.8630354197552,20.18081134307184,0 -155.8630488109129,20.18091234201396,0 -155.8630784049484,20.18099750505468,0 -155.8630894643429,20.18106116949997,0 
					</coordinates>
				</LineString>
			</MultiGeometry>
		</Placemark>
		<Placemark id="ID_00088">
			<name>W107</name>
			<Snippet maxLines="0"></Snippet>
			<description><![CDATA[<html xmlns:fo="http://www.w3.org/1999/XSL/Format" xmlns:msxsl="urn:schemas-microsoft-com:xslt">

<head>

<META http-equiv="Content-Type" content="text/html">

<meta http-equiv="content-type" content="text/html; charset=UTF-8">

</head>

<body style="margin:0px 0px 0px 0px;overflow:auto;background:#FFFFFF;">

<table style="font-family:Arial,Verdana,Times;font-size:12px;text-align:left;width:100%;border-collapse:collapse;padding:3px 3px 3px 3px">

<tr style="text-align:center;font-weight:bold;background:#9CBCE2">

<td></td>

</tr>

<tr>

<td>

<table style="font-family:Arial,Verdana,Times;font-size:12px;text-align:left;width:100%;border-spacing:0px; padding:3px 3px 3px 3px">

<tr>

<td>facility</td>

<td>W107</td>

</tr>

<tr bgcolor="#D4E4F3">

<td>level</td>

<td>0</td>

</tr>

</table>

</td>

</tr>

</table>

</body>

</html>]]></description>
			<styleUrl>#LineStyle004</styleUrl>
			<MultiGeometry>
				<LineString>
					<coordinates>
						-155.8629392977499,20.18110992834559,0 -155.8629501578814,20.18116269574219,0 -155.8630210864965,20.1813437308406,0 -155.8630600059319,20.18148791501434,0 -155.8630702969075,20.18150954793328,0 -155.8630757554788,20.18153748834536,0 
					</coordinates>
				</LineString>
			</MultiGeometry>
		</Placemark>
		<Placemark id="ID_00089">
			<name>W107</name>
			<Snippet maxLines="0"></Snippet>
			<description><![CDATA[<html xmlns:fo="http://www.w3.org/1999/XSL/Format" xmlns:msxsl="urn:schemas-microsoft-com:xslt">

<head>

<META http-equiv="Content-Type" content="text/html">

<meta http-equiv="content-type" content="text/html; charset=UTF-8">

</head>

<body style="margin:0px 0px 0px 0px;overflow:auto;background:#FFFFFF;">

<table style="font-family:Arial,Verdana,Times;font-size:12px;text-align:left;width:100%;border-collapse:collapse;padding:3px 3px 3px 3px">

<tr style="text-align:center;font-weight:bold;background:#9CBCE2">

<td></td>

</tr>

<tr>

<td>

<table style="font-family:Arial,Verdana,Times;font-size:12px;text-align:left;width:100%;border-spacing:0px; padding:3px 3px 3px 3px">

<tr>

<td>facility</td>

<td>W107</td>

</tr>

<tr bgcolor="#D4E4F3">

<td>level</td>

<td>0</td>

</tr>

</table>

</td>

</tr>

</table>

</body>

</html>]]></description>
			<styleUrl>#LineStyle004</styleUrl>
			<MultiGeometry>
				<LineString>
					<coordinates>
						-155.8626493518553,20.17995454803599,0 -155.8627215030257,20.18020252250639,0 -155.8627257680253,20.18025539738768,0 -155.8627564715448,20.18040127274673,0 -155.8628074153683,20.1805717333061,0 -155.8628248988233,20.18062594999185,0 -155.8628628236226,20.18080596576598,0 -155.8628814454979,20.18092245137449,0 -155.8629133143072,20.18104183550178,0 -155.8629287791462,20.18107584162649,0 
					</coordinates>
				</LineString>
			</MultiGeometry>
		</Placemark>
		<Placemark id="ID_00090">
			<name>W116</name>
			<Snippet maxLines="0"></Snippet>
			<description><![CDATA[<html xmlns:fo="http://www.w3.org/1999/XSL/Format" xmlns:msxsl="urn:schemas-microsoft-com:xslt">

<head>

<META http-equiv="Content-Type" content="text/html">

<meta http-equiv="content-type" content="text/html; charset=UTF-8">

</head>

<body style="margin:0px 0px 0px 0px;overflow:auto;background:#FFFFFF;">

<table style="font-family:Arial,Verdana,Times;font-size:12px;text-align:left;width:100%;border-collapse:collapse;padding:3px 3px 3px 3px">

<tr style="text-align:center;font-weight:bold;background:#9CBCE2">

<td></td>

</tr>

<tr>

<td>

<table style="font-family:Arial,Verdana,Times;font-size:12px;text-align:left;width:100%;border-spacing:0px; padding:3px 3px 3px 3px">

<tr>

<td>facility</td>

<td>W116</td>

</tr>

<tr bgcolor="#D4E4F3">

<td>level</td>

<td>0</td>

</tr>

</table>

</td>

</tr>

</table>

</body>

</html>]]></description>
			<styleUrl>#LineStyle004</styleUrl>
			<MultiGeometry>
				<LineString>
					<coordinates>
						-155.8622762061795,20.18105864619781,0 -155.8622857587806,20.18113012121249,0 
					</coordinates>
				</LineString>
			</MultiGeometry>
		</Placemark>
		<Placemark id="ID_00091">
			<name>W116</name>
			<Snippet maxLines="0"></Snippet>
			<description><![CDATA[<html xmlns:fo="http://www.w3.org/1999/XSL/Format" xmlns:msxsl="urn:schemas-microsoft-com:xslt">

<head>

<META http-equiv="Content-Type" content="text/html">

<meta http-equiv="content-type" content="text/html; charset=UTF-8">

</head>

<body style="margin:0px 0px 0px 0px;overflow:auto;background:#FFFFFF;">

<table style="font-family:Arial,Verdana,Times;font-size:12px;text-align:left;width:100%;border-collapse:collapse;padding:3px 3px 3px 3px">

<tr style="text-align:center;font-weight:bold;background:#9CBCE2">

<td></td>

</tr>

<tr>

<td>

<table style="font-family:Arial,Verdana,Times;font-size:12px;text-align:left;width:100%;border-spacing:0px; padding:3px 3px 3px 3px">

<tr>

<td>facility</td>

<td>W116</td>

</tr>

<tr bgcolor="#D4E4F3">

<td>level</td>

<td>0</td>

</tr>

</table>

</td>

</tr>

</table>

</body>

</html>]]></description>
			<styleUrl>#LineStyle004</styleUrl>
			<MultiGeometry>
				<LineString>
					<coordinates>
						-155.8620987220062,20.18001043558053,0 -155.8621085304502,20.18009592115109,0 -155.8621281459938,20.18017657540523,0 -155.8621362772859,20.18026053110194,0 -155.8621511742618,20.18035371971477,0 -155.8621758214563,20.18043896355628,0 -155.862196575172,20.18058188676567,0 -155.862222474343,20.18073562646123,0 -155.862267164214,20.18092487535384,0 
					</coordinates>
				</LineString>
			</MultiGeometry>
		</Placemark>
		<Placemark id="ID_00092">
			<name>W120</name>
			<Snippet maxLines="0"></Snippet>
			<description><![CDATA[<html xmlns:fo="http://www.w3.org/1999/XSL/Format" xmlns:msxsl="urn:schemas-microsoft-com:xslt">

<head>

<META http-equiv="Content-Type" content="text/html">

<meta http-equiv="content-type" content="text/html; charset=UTF-8">

</head>

<body style="margin:0px 0px 0px 0px;overflow:auto;background:#FFFFFF;">

<table style="font-family:Arial,Verdana,Times;font-size:12px;text-align:left;width:100%;border-collapse:collapse;padding:3px 3px 3px 3px">

<tr style="text-align:center;font-weight:bold;background:#9CBCE2">

<td></td>

</tr>

<tr>

<td>

<table style="font-family:Arial,Verdana,Times;font-size:12px;text-align:left;width:100%;border-spacing:0px; padding:3px 3px 3px 3px">

<tr>

<td>facility</td>

<td>W120</td>

</tr>

<tr bgcolor="#D4E4F3">

<td>level</td>

<td>0</td>

</tr>

</table>

</td>

</tr>

</table>

</body>

</html>]]></description>
			<styleUrl>#LineStyle004</styleUrl>
			<MultiGeometry>
				<LineString>
					<coordinates>
						-155.8621226783689,20.18192279112287,0 -155.8621926154011,20.18232029184388,0 -155.8622144793575,20.18252392722868,0 
					</coordinates>
				</LineString>
			</MultiGeometry>
		</Placemark>
		<Placemark id="ID_00093">
			<name>W120</name>
			<Snippet maxLines="0"></Snippet>
			<description><![CDATA[<html xmlns:fo="http://www.w3.org/1999/XSL/Format" xmlns:msxsl="urn:schemas-microsoft-com:xslt">

<head>

<META http-equiv="Content-Type" content="text/html">

<meta http-equiv="content-type" content="text/html; charset=UTF-8">

</head>

<body style="margin:0px 0px 0px 0px;overflow:auto;background:#FFFFFF;">

<table style="font-family:Arial,Verdana,Times;font-size:12px;text-align:left;width:100%;border-collapse:collapse;padding:3px 3px 3px 3px">

<tr style="text-align:center;font-weight:bold;background:#9CBCE2">

<td></td>

</tr>

<tr>

<td>

<table style="font-family:Arial,Verdana,Times;font-size:12px;text-align:left;width:100%;border-spacing:0px; padding:3px 3px 3px 3px">

<tr>

<td>facility</td>

<td>W120</td>

</tr>

<tr bgcolor="#D4E4F3">

<td>level</td>

<td>0</td>

</tr>

</table>

</td>

</tr>

</table>

</body>

</html>]]></description>
			<styleUrl>#LineStyle004</styleUrl>
			<MultiGeometry>
				<LineString>
					<coordinates>
						-155.8619018024014,20.18003440560033,0 -155.8619145383919,20.18009960006234,0 -155.8619155625321,20.18015564215631,0 -155.8619229255976,20.18019756630726,0 -155.8619226139408,20.18027075922791,0 -155.8619318817976,20.1803266670451,0 -155.8619379388297,20.1804776156361,0 -155.8619393043897,20.1805523384232,0 -155.8619580108825,20.18067349439372,0 -155.8619753531707,20.18081024445965,0 -155.8619956543579,20.18110889387312,0 -155.8620243402917,20.18132487572562,0 -155.8620483347006,20.18146463177881,0 -155.8620762526262,20.18163858204112,0 -155.8620990806079,20.18171451237536,0 -155.86211059646,20.18189340137419,0 
					</coordinates>
				</LineString>
			</MultiGeometry>
		</Placemark>
		<Placemark id="ID_00094">
			<name>W121</name>
			<Snippet maxLines="0"></Snippet>
			<description><![CDATA[<html xmlns:fo="http://www.w3.org/1999/XSL/Format" xmlns:msxsl="urn:schemas-microsoft-com:xslt">

<head>

<META http-equiv="Content-Type" content="text/html">

<meta http-equiv="content-type" content="text/html; charset=UTF-8">

</head>

<body style="margin:0px 0px 0px 0px;overflow:auto;background:#FFFFFF;">

<table style="font-family:Arial,Verdana,Times;font-size:12px;text-align:left;width:100%;border-collapse:collapse;padding:3px 3px 3px 3px">

<tr style="text-align:center;font-weight:bold;background:#9CBCE2">

<td></td>

</tr>

<tr>

<td>

<table style="font-family:Arial,Verdana,Times;font-size:12px;text-align:left;width:100%;border-spacing:0px; padding:3px 3px 3px 3px">

<tr>

<td>facility</td>

<td>W121</td>

</tr>

<tr bgcolor="#D4E4F3">

<td>level</td>

<td>0</td>

</tr>

</table>

</td>

</tr>

</table>

</body>

</html>]]></description>
			<styleUrl>#LineStyle004</styleUrl>
			<MultiGeometry>
				<LineString>
					<coordinates>
						-155.8617962180153,20.18004481480964,0 -155.8618087647166,20.18012973675211,0 -155.8618208562775,20.18018975109215,0 -155.8618277942405,20.18032874690888,0 -155.8618552378322,20.180506857498,0 -155.8618530032617,20.18062524019818,0 -155.8618899610027,20.18084264456713,0 -155.8618965577413,20.18096295966465,0 -155.8619266551522,20.18116594199491,0 
					</coordinates>
				</LineString>
			</MultiGeometry>
		</Placemark>
		<Placemark id="ID_00095">
			<name>W122</name>
			<Snippet maxLines="0"></Snippet>
			<description><![CDATA[<html xmlns:fo="http://www.w3.org/1999/XSL/Format" xmlns:msxsl="urn:schemas-microsoft-com:xslt">

<head>

<META http-equiv="Content-Type" content="text/html">

<meta http-equiv="content-type" content="text/html; charset=UTF-8">

</head>

<body style="margin:0px 0px 0px 0px;overflow:auto;background:#FFFFFF;">

<table style="font-family:Arial,Verdana,Times;font-size:12px;text-align:left;width:100%;border-collapse:collapse;padding:3px 3px 3px 3px">

<tr style="text-align:center;font-weight:bold;background:#9CBCE2">

<td></td>

</tr>

<tr>

<td>

<table style="font-family:Arial,Verdana,Times;font-size:12px;text-align:left;width:100%;border-spacing:0px; padding:3px 3px 3px 3px">

<tr>

<td>facility</td>

<td>W122</td>

</tr>

<tr bgcolor="#D4E4F3">

<td>level</td>

<td>0</td>

</tr>

</table>

</td>

</tr>

</table>

</body>

</html>]]></description>
			<styleUrl>#LineStyle004</styleUrl>
			<MultiGeometry>
				<LineString>
					<coordinates>
						-155.861972684974,20.18221058438468,0 -155.8619989842467,20.18247643509131,0 -155.861993612662,20.18254348167016,0 
					</coordinates>
				</LineString>
			</MultiGeometry>
		</Placemark>
		<Placemark id="ID_00096">
			<name>W122</name>
			<Snippet maxLines="0"></Snippet>
			<description><![CDATA[<html xmlns:fo="http://www.w3.org/1999/XSL/Format" xmlns:msxsl="urn:schemas-microsoft-com:xslt">

<head>

<META http-equiv="Content-Type" content="text/html">

<meta http-equiv="content-type" content="text/html; charset=UTF-8">

</head>

<body style="margin:0px 0px 0px 0px;overflow:auto;background:#FFFFFF;">

<table style="font-family:Arial,Verdana,Times;font-size:12px;text-align:left;width:100%;border-collapse:collapse;padding:3px 3px 3px 3px">

<tr style="text-align:center;font-weight:bold;background:#9CBCE2">

<td></td>

</tr>

<tr>

<td>

<table style="font-family:Arial,Verdana,Times;font-size:12px;text-align:left;width:100%;border-spacing:0px; padding:3px 3px 3px 3px">

<tr>

<td>facility</td>

<td>W122</td>

</tr>

<tr bgcolor="#D4E4F3">

<td>level</td>

<td>0</td>

</tr>

</table>

</td>

</tr>

</table>

</body>

</html>]]></description>
			<styleUrl>#LineStyle004</styleUrl>
			<MultiGeometry>
				<LineString>
					<coordinates>
						-155.8619413542237,20.18194014405463,0 -155.8619585260779,20.18206755374317,0 
					</coordinates>
				</LineString>
			</MultiGeometry>
		</Placemark>
		<Placemark id="ID_00097">
			<name>W122</name>
			<Snippet maxLines="0"></Snippet>
			<description><![CDATA[<html xmlns:fo="http://www.w3.org/1999/XSL/Format" xmlns:msxsl="urn:schemas-microsoft-com:xslt">

<head>

<META http-equiv="Content-Type" content="text/html">

<meta http-equiv="content-type" content="text/html; charset=UTF-8">

</head>

<body style="margin:0px 0px 0px 0px;overflow:auto;background:#FFFFFF;">

<table style="font-family:Arial,Verdana,Times;font-size:12px;text-align:left;width:100%;border-collapse:collapse;padding:3px 3px 3px 3px">

<tr style="text-align:center;font-weight:bold;background:#9CBCE2">

<td></td>

</tr>

<tr>

<td>

<table style="font-family:Arial,Verdana,Times;font-size:12px;text-align:left;width:100%;border-spacing:0px; padding:3px 3px 3px 3px">

<tr>

<td>facility</td>

<td>W122</td>

</tr>

<tr bgcolor="#D4E4F3">

<td>level</td>

<td>0</td>

</tr>

</table>

</td>

</tr>

</table>

</body>

</html>]]></description>
			<styleUrl>#LineStyle004</styleUrl>
			<MultiGeometry>
				<LineString>
					<coordinates>
						-155.861744771952,20.18120056738319,0 -155.8618028493359,20.18131018178277,0 -155.8618275534673,20.1813985391193,0 -155.8618851487028,20.18157200603918,0 -155.861904764423,20.181652660298,0 -155.8619305782798,20.18180172985998,0 -155.8619358673755,20.18191064686103,0 
					</coordinates>
				</LineString>
			</MultiGeometry>
		</Placemark>
		<Placemark id="ID_00098">
			<name>W122</name>
			<Snippet maxLines="0"></Snippet>
			<description><![CDATA[<html xmlns:fo="http://www.w3.org/1999/XSL/Format" xmlns:msxsl="urn:schemas-microsoft-com:xslt">

<head>

<META http-equiv="Content-Type" content="text/html">

<meta http-equiv="content-type" content="text/html; charset=UTF-8">

</head>

<body style="margin:0px 0px 0px 0px;overflow:auto;background:#FFFFFF;">

<table style="font-family:Arial,Verdana,Times;font-size:12px;text-align:left;width:100%;border-collapse:collapse;padding:3px 3px 3px 3px">

<tr style="text-align:center;font-weight:bold;background:#9CBCE2">

<td></td>

</tr>

<tr>

<td>

<table style="font-family:Arial,Verdana,Times;font-size:12px;text-align:left;width:100%;border-spacing:0px; padding:3px 3px 3px 3px">

<tr>

<td>facility</td>

<td>W122</td>

</tr>

<tr bgcolor="#D4E4F3">

<td>level</td>

<td>0</td>

</tr>

</table>

</td>

</tr>

</table>

</body>

</html>]]></description>
			<styleUrl>#LineStyle004</styleUrl>
			<MultiGeometry>
				<LineString>
					<coordinates>
						-155.8617198675522,20.18101099604903,0 -155.861719100685,20.18105928137618,0 -155.8617409908314,20.18117415676906,0 
					</coordinates>
				</LineString>
			</MultiGeometry>
		</Placemark>
		<Placemark id="ID_00099">
			<name>W122</name>
			<Snippet maxLines="0"></Snippet>
			<description><![CDATA[<html xmlns:fo="http://www.w3.org/1999/XSL/Format" xmlns:msxsl="urn:schemas-microsoft-com:xslt">

<head>

<META http-equiv="Content-Type" content="text/html">

<meta http-equiv="content-type" content="text/html; charset=UTF-8">

</head>

<body style="margin:0px 0px 0px 0px;overflow:auto;background:#FFFFFF;">

<table style="font-family:Arial,Verdana,Times;font-size:12px;text-align:left;width:100%;border-collapse:collapse;padding:3px 3px 3px 3px">

<tr style="text-align:center;font-weight:bold;background:#9CBCE2">

<td></td>

</tr>

<tr>

<td>

<table style="font-family:Arial,Verdana,Times;font-size:12px;text-align:left;width:100%;border-spacing:0px; padding:3px 3px 3px 3px">

<tr>

<td>facility</td>

<td>W122</td>

</tr>

<tr bgcolor="#D4E4F3">

<td>level</td>

<td>0</td>

</tr>

</table>

</td>

</tr>

</table>

</body>

</html>]]></description>
			<styleUrl>#LineStyle004</styleUrl>
			<MultiGeometry>
				<LineString>
					<coordinates>
						-155.8616726441904,20.18050256459622,0 -155.8616706552447,20.18057422765636,0 -155.861683305875,20.18063475196283,0 -155.861703774726,20.18076210802899,0 -155.8617136696108,20.18094258071277,0 
					</coordinates>
				</LineString>
			</MultiGeometry>
		</Placemark>
		<Placemark id="ID_00100">
			<name>W122</name>
			<Snippet maxLines="0"></Snippet>
			<description><![CDATA[<html xmlns:fo="http://www.w3.org/1999/XSL/Format" xmlns:msxsl="urn:schemas-microsoft-com:xslt">

<head>

<META http-equiv="Content-Type" content="text/html">

<meta http-equiv="content-type" content="text/html; charset=UTF-8">

</head>

<body style="margin:0px 0px 0px 0px;overflow:auto;background:#FFFFFF;">

<table style="font-family:Arial,Verdana,Times;font-size:12px;text-align:left;width:100%;border-collapse:collapse;padding:3px 3px 3px 3px">

<tr style="text-align:center;font-weight:bold;background:#9CBCE2">

<td></td>

</tr>

<tr>

<td>

<table style="font-family:Arial,Verdana,Times;font-size:12px;text-align:left;width:100%;border-spacing:0px; padding:3px 3px 3px 3px">

<tr>

<td>facility</td>

<td>W122</td>

</tr>

<tr bgcolor="#D4E4F3">

<td>level</td>

<td>0</td>

</tr>

</table>

</td>

</tr>

</table>

</body>

</html>]]></description>
			<styleUrl>#LineStyle004</styleUrl>
			<MultiGeometry>
				<LineString>
					<coordinates>
						-155.8616338368154,20.18009365607545,0 -155.8616697142148,20.18034222190945,0 -155.8616699998219,20.18044810607039,0 
					</coordinates>
				</LineString>
			</MultiGeometry>
		</Placemark>
		<Placemark id="ID_00101">
			<name>W130</name>
			<Snippet maxLines="0"></Snippet>
			<description><![CDATA[<html xmlns:fo="http://www.w3.org/1999/XSL/Format" xmlns:msxsl="urn:schemas-microsoft-com:xslt">

<head>

<META http-equiv="Content-Type" content="text/html">

<meta http-equiv="content-type" content="text/html; charset=UTF-8">

</head>

<body style="margin:0px 0px 0px 0px;overflow:auto;background:#FFFFFF;">

<table style="font-family:Arial,Verdana,Times;font-size:12px;text-align:left;width:100%;border-collapse:collapse;padding:3px 3px 3px 3px">

<tr style="text-align:center;font-weight:bold;background:#9CBCE2">

<td></td>

</tr>

<tr>

<td>

<table style="font-family:Arial,Verdana,Times;font-size:12px;text-align:left;width:100%;border-spacing:0px; padding:3px 3px 3px 3px">

<tr>

<td>facility</td>

<td>W130</td>

</tr>

<tr bgcolor="#D4E4F3">

<td>level</td>

<td>0</td>

</tr>

</table>

</td>

</tr>

</table>

</body>

</html>]]></description>
			<styleUrl>#LineStyle004</styleUrl>
			<MultiGeometry>
				<LineString>
					<coordinates>
						-155.8611517198033,20.18209000390254,0 -155.8611476847038,20.18223021659982,0 -155.861154650519,20.18234066355925,0 -155.8611680123006,20.18244010603544,0 -155.8611627551531,20.1826036964597,0 
					</coordinates>
				</LineString>
			</MultiGeometry>
		</Placemark>
		<Placemark id="ID_00102">
			<name>W130</name>
			<Snippet maxLines="0"></Snippet>
			<description><![CDATA[<html xmlns:fo="http://www.w3.org/1999/XSL/Format" xmlns:msxsl="urn:schemas-microsoft-com:xslt">

<head>

<META http-equiv="Content-Type" content="text/html">

<meta http-equiv="content-type" content="text/html; charset=UTF-8">

</head>

<body style="margin:0px 0px 0px 0px;overflow:auto;background:#FFFFFF;">

<table style="font-family:Arial,Verdana,Times;font-size:12px;text-align:left;width:100%;border-collapse:collapse;padding:3px 3px 3px 3px">

<tr style="text-align:center;font-weight:bold;background:#9CBCE2">

<td></td>

</tr>

<tr>

<td>

<table style="font-family:Arial,Verdana,Times;font-size:12px;text-align:left;width:100%;border-spacing:0px; padding:3px 3px 3px 3px">

<tr>

<td>facility</td>

<td>W130</td>

</tr>

<tr bgcolor="#D4E4F3">

<td>level</td>

<td>0</td>

</tr>

</table>

</td>

</tr>

</table>

</body>

</html>]]></description>
			<styleUrl>#LineStyle004</styleUrl>
			<MultiGeometry>
				<LineString>
					<coordinates>
						-155.8611450596548,20.18195867409739,0 -155.8611439304726,20.18203226965474,0 -155.8611468729324,20.18205791535138,0 
					</coordinates>
				</LineString>
			</MultiGeometry>
		</Placemark>
		<Placemark id="ID_00103">
			<name>W130</name>
			<Snippet maxLines="0"></Snippet>
			<description><![CDATA[<html xmlns:fo="http://www.w3.org/1999/XSL/Format" xmlns:msxsl="urn:schemas-microsoft-com:xslt">

<head>

<META http-equiv="Content-Type" content="text/html">

<meta http-equiv="content-type" content="text/html; charset=UTF-8">

</head>

<body style="margin:0px 0px 0px 0px;overflow:auto;background:#FFFFFF;">

<table style="font-family:Arial,Verdana,Times;font-size:12px;text-align:left;width:100%;border-collapse:collapse;padding:3px 3px 3px 3px">

<tr style="text-align:center;font-weight:bold;background:#9CBCE2">

<td></td>

</tr>

<tr>

<td>

<table style="font-family:Arial,Verdana,Times;font-size:12px;text-align:left;width:100%;border-spacing:0px; padding:3px 3px 3px 3px">

<tr>

<td>facility</td>

<td>W130</td>

</tr>

<tr bgcolor="#D4E4F3">

<td>level</td>

<td>0</td>

</tr>

</table>

</td>

</tr>

</table>

</body>

</html>]]></description>
			<styleUrl>#LineStyle004</styleUrl>
			<MultiGeometry>
				<LineString>
					<coordinates>
						-155.8610787475341,20.18131559683775,0 -155.8610730626624,20.18136551945573,0 -155.8610809470446,20.18143598362946,0 -155.8611060792785,20.18172832587496,0 -155.8611274571688,20.18181518031893,0 
					</coordinates>
				</LineString>
			</MultiGeometry>
		</Placemark>
		<Placemark id="ID_00104">
			<name>W130</name>
			<Snippet maxLines="0"></Snippet>
			<description><![CDATA[<html xmlns:fo="http://www.w3.org/1999/XSL/Format" xmlns:msxsl="urn:schemas-microsoft-com:xslt">

<head>

<META http-equiv="Content-Type" content="text/html">

<meta http-equiv="content-type" content="text/html; charset=UTF-8">

</head>

<body style="margin:0px 0px 0px 0px;overflow:auto;background:#FFFFFF;">

<table style="font-family:Arial,Verdana,Times;font-size:12px;text-align:left;width:100%;border-collapse:collapse;padding:3px 3px 3px 3px">

<tr style="text-align:center;font-weight:bold;background:#9CBCE2">

<td></td>

</tr>

<tr>

<td>

<table style="font-family:Arial,Verdana,Times;font-size:12px;text-align:left;width:100%;border-spacing:0px; padding:3px 3px 3px 3px">

<tr>

<td>facility</td>

<td>W130</td>

</tr>

<tr bgcolor="#D4E4F3">

<td>level</td>

<td>0</td>

</tr>

</table>

</td>

</tr>

</table>

</body>

</html>]]></description>
			<styleUrl>#LineStyle004</styleUrl>
			<MultiGeometry>
				<LineString>
					<coordinates>
						-155.8611311938967,20.18021432927797,0 -155.8611200527971,20.1804470509193,0 -155.8611123971351,20.18050946314128,0 -155.8611186140141,20.18060902200172,0 -155.8611136496611,20.18069838167427,0 -155.8611108457166,20.18078562991483,0 -155.8610882579353,20.18099362292486,0 -155.8610866675022,20.1811472914653,0 -155.8610807562584,20.18130518286815,0 
					</coordinates>
				</LineString>
			</MultiGeometry>
		</Placemark>
		<Placemark id="ID_00105">
			<name>W135</name>
			<Snippet maxLines="0"></Snippet>
			<description><![CDATA[<html xmlns:fo="http://www.w3.org/1999/XSL/Format" xmlns:msxsl="urn:schemas-microsoft-com:xslt">

<head>

<META http-equiv="Content-Type" content="text/html">

<meta http-equiv="content-type" content="text/html; charset=UTF-8">

</head>

<body style="margin:0px 0px 0px 0px;overflow:auto;background:#FFFFFF;">

<table style="font-family:Arial,Verdana,Times;font-size:12px;text-align:left;width:100%;border-collapse:collapse;padding:3px 3px 3px 3px">

<tr style="text-align:center;font-weight:bold;background:#9CBCE2">

<td></td>

</tr>

<tr>

<td>

<table style="font-family:Arial,Verdana,Times;font-size:12px;text-align:left;width:100%;border-spacing:0px; padding:3px 3px 3px 3px">

<tr>

<td>facility</td>

<td>W135</td>

</tr>

<tr bgcolor="#D4E4F3">

<td>level</td>

<td>0</td>

</tr>

</table>

</td>

</tr>

</table>

</body>

</html>]]></description>
			<styleUrl>#LineStyle004</styleUrl>
			<MultiGeometry>
				<LineString>
					<coordinates>
						-155.8606231524844,20.182386056419,0 -155.8606197205664,20.18246903262542,0 -155.8606174185786,20.18254615097413,0 -155.8606180163332,20.18264657994645,0 
					</coordinates>
				</LineString>
			</MultiGeometry>
		</Placemark>
		<Placemark id="ID_00106">
			<name>W135</name>
			<Snippet maxLines="0"></Snippet>
			<description><![CDATA[<html xmlns:fo="http://www.w3.org/1999/XSL/Format" xmlns:msxsl="urn:schemas-microsoft-com:xslt">

<head>

<META http-equiv="Content-Type" content="text/html">

<meta http-equiv="content-type" content="text/html; charset=UTF-8">

</head>

<body style="margin:0px 0px 0px 0px;overflow:auto;background:#FFFFFF;">

<table style="font-family:Arial,Verdana,Times;font-size:12px;text-align:left;width:100%;border-collapse:collapse;padding:3px 3px 3px 3px">

<tr style="text-align:center;font-weight:bold;background:#9CBCE2">

<td></td>

</tr>

<tr>

<td>

<table style="font-family:Arial,Verdana,Times;font-size:12px;text-align:left;width:100%;border-spacing:0px; padding:3px 3px 3px 3px">

<tr>

<td>facility</td>

<td>W135</td>

</tr>

<tr bgcolor="#D4E4F3">

<td>level</td>

<td>0</td>

</tr>

</table>

</td>

</tr>

</table>

</body>

</html>]]></description>
			<styleUrl>#LineStyle004</styleUrl>
			<MultiGeometry>
				<LineString>
					<coordinates>
						-155.8606065839508,20.18202077600391,0 -155.8606118090104,20.18223908672887,0 -155.8606209560985,20.18233353704357,0 -155.8606201247793,20.18235574052611,0 
					</coordinates>
				</LineString>
			</MultiGeometry>
		</Placemark>
		<Placemark id="ID_00107">
			<name>W135</name>
			<Snippet maxLines="0"></Snippet>
			<description><![CDATA[<html xmlns:fo="http://www.w3.org/1999/XSL/Format" xmlns:msxsl="urn:schemas-microsoft-com:xslt">

<head>

<META http-equiv="Content-Type" content="text/html">

<meta http-equiv="content-type" content="text/html; charset=UTF-8">

</head>

<body style="margin:0px 0px 0px 0px;overflow:auto;background:#FFFFFF;">

<table style="font-family:Arial,Verdana,Times;font-size:12px;text-align:left;width:100%;border-collapse:collapse;padding:3px 3px 3px 3px">

<tr style="text-align:center;font-weight:bold;background:#9CBCE2">

<td></td>

</tr>

<tr>

<td>

<table style="font-family:Arial,Verdana,Times;font-size:12px;text-align:left;width:100%;border-spacing:0px; padding:3px 3px 3px 3px">

<tr>

<td>facility</td>

<td>W135</td>

</tr>

<tr bgcolor="#D4E4F3">

<td>level</td>

<td>0</td>

</tr>

</table>

</td>

</tr>

</table>

</body>

</html>]]></description>
			<styleUrl>#LineStyle004</styleUrl>
			<MultiGeometry>
				<LineString>
					<coordinates>
						-155.8606714991322,20.18137621058034,0 -155.8606547635615,20.18147575388479,0 -155.8606573651492,20.18155045661419,0 -155.8606491580573,20.18171059144305,0 -155.8606445530432,20.18172935269296,0 -155.8606415898404,20.18177027715885,0 -155.860624001098,20.18182311867511,0 -155.8606161769289,20.18186879385426,0 -155.8606097599551,20.1819237892577,0 -155.8606060294059,20.18199041984123,0 
					</coordinates>
				</LineString>
			</MultiGeometry>
		</Placemark>
		<Placemark id="ID_00108">
			<name>W135</name>
			<Snippet maxLines="0"></Snippet>
			<description><![CDATA[<html xmlns:fo="http://www.w3.org/1999/XSL/Format" xmlns:msxsl="urn:schemas-microsoft-com:xslt">

<head>

<META http-equiv="Content-Type" content="text/html">

<meta http-equiv="content-type" content="text/html; charset=UTF-8">

</head>

<body style="margin:0px 0px 0px 0px;overflow:auto;background:#FFFFFF;">

<table style="font-family:Arial,Verdana,Times;font-size:12px;text-align:left;width:100%;border-collapse:collapse;padding:3px 3px 3px 3px">

<tr style="text-align:center;font-weight:bold;background:#9CBCE2">

<td></td>

</tr>

<tr>

<td>

<table style="font-family:Arial,Verdana,Times;font-size:12px;text-align:left;width:100%;border-spacing:0px; padding:3px 3px 3px 3px">

<tr>

<td>facility</td>

<td>W135</td>

</tr>

<tr bgcolor="#D4E4F3">

<td>level</td>

<td>0</td>

</tr>

</table>

</td>

</tr>

</table>

</body>

</html>]]></description>
			<styleUrl>#LineStyle004</styleUrl>
			<MultiGeometry>
				<LineString>
					<coordinates>
						-155.8606929612562,20.18031658306189,0 -155.8606857556173,20.18039611704011,0 -155.8606832193881,20.18052813013807,0 -155.8606899140432,20.18055605055013,0 -155.8606865038451,20.18070793204063,0 -155.8606705161421,20.18105155260466,0 -155.8606607733975,20.18112762421362,0 -155.8606633536314,20.18120115940112,0 -155.8606673202122,20.18135058499638,0 
					</coordinates>
				</LineString>
			</MultiGeometry>
		</Placemark>
	</Folder>
	<Folder id="FeatureLayer0">
		<name>walls_level_2</name>
		<Snippet maxLines="0"></Snippet>
		<Placemark id="ID_00000">
			<name>W152</name>
			<Snippet maxLines="0"></Snippet>
			<description><![CDATA[<html xmlns:fo="http://www.w3.org/1999/XSL/Format" xmlns:msxsl="urn:schemas-microsoft-com:xslt">

<head>

<META http-equiv="Content-Type" content="text/html">

<meta http-equiv="content-type" content="text/html; charset=UTF-8">

</head>

<body style="margin:0px 0px 0px 0px;overflow:auto;background:#FFFFFF;">

<table style="font-family:Arial,Verdana,Times;font-size:12px;text-align:left;width:100%;border-collapse:collapse;padding:3px 3px 3px 3px">

<tr style="text-align:center;font-weight:bold;background:#9CBCE2">

<td></td>

</tr>

<tr>

<td>

<table style="font-family:Arial,Verdana,Times;font-size:12px;text-align:left;width:100%;border-spacing:0px; padding:3px 3px 3px 3px">

<tr>

<td>facility</td>

<td>W152</td>

</tr>

<tr bgcolor="#D4E4F3">

<td>level</td>

<td>2</td>

</tr>

</table>

</td>

</tr>

</table>

</body>

</html>]]></description>
			<styleUrl>#LineStyle002</styleUrl>
			<MultiGeometry>
				<LineString>
					<coordinates>
						-155.8591501714495,20.18203686345465,0 -155.8591645264777,20.18217143503365,0 -155.8591723191765,20.18227241210581,0 -155.8591756686247,20.18234724936599,0 -155.8591819574255,20.18247446302743,0 -155.8591857170173,20.18257176114037,0 -155.8591951845948,20.18265586030011,0 -155.8591957656061,20.1826876798448,0 -155.8591987391507,20.18274192798208,0 -155.8592012342161,20.1827699717883,0 
					</coordinates>
				</LineString>
			</MultiGeometry>
		</Placemark>
		<Placemark id="ID_00001">
			<name>W154</name>
			<Snippet maxLines="0"></Snippet>
			<description><![CDATA[<html xmlns:fo="http://www.w3.org/1999/XSL/Format" xmlns:msxsl="urn:schemas-microsoft-com:xslt">

<head>

<META http-equiv="Content-Type" content="text/html">

<meta http-equiv="content-type" content="text/html; charset=UTF-8">

</head>

<body style="margin:0px 0px 0px 0px;overflow:auto;background:#FFFFFF;">

<table style="font-family:Arial,Verdana,Times;font-size:12px;text-align:left;width:100%;border-collapse:collapse;padding:3px 3px 3px 3px">

<tr style="text-align:center;font-weight:bold;background:#9CBCE2">

<td></td>

</tr>

<tr>

<td>

<table style="font-family:Arial,Verdana,Times;font-size:12px;text-align:left;width:100%;border-spacing:0px; padding:3px 3px 3px 3px">

<tr>

<td>facility</td>

<td>W154</td>

</tr>

<tr bgcolor="#D4E4F3">

<td>level</td>

<td>2</td>

</tr>

</table>

</td>

</tr>

</table>

</body>

</html>]]></description>
			<styleUrl>#LineStyle002</styleUrl>
			<MultiGeometry>
				<LineString>
					<coordinates>
						-155.8590666715815,20.18202511621207,0 -155.859048761378,20.18213025615169,0 -155.8590362854608,20.18231581631779,0 -155.8590202551072,20.18241530878326,0 -155.8590342000043,20.18252741951858,0 -155.8590782908935,20.18277010026954,0 
					</coordinates>
				</LineString>
			</MultiGeometry>
		</Placemark>
		<Placemark id="ID_00002">
			<name>W158</name>
			<Snippet maxLines="0"></Snippet>
			<description><![CDATA[<html xmlns:fo="http://www.w3.org/1999/XSL/Format" xmlns:msxsl="urn:schemas-microsoft-com:xslt">

<head>

<META http-equiv="Content-Type" content="text/html">

<meta http-equiv="content-type" content="text/html; charset=UTF-8">

</head>

<body style="margin:0px 0px 0px 0px;overflow:auto;background:#FFFFFF;">

<table style="font-family:Arial,Verdana,Times;font-size:12px;text-align:left;width:100%;border-collapse:collapse;padding:3px 3px 3px 3px">

<tr style="text-align:center;font-weight:bold;background:#9CBCE2">

<td></td>

</tr>

<tr>

<td>

<table style="font-family:Arial,Verdana,Times;font-size:12px;text-align:left;width:100%;border-spacing:0px; padding:3px 3px 3px 3px">

<tr>

<td>facility</td>

<td>W158</td>

</tr>

<tr bgcolor="#D4E4F3">

<td>level</td>

<td>2</td>

</tr>

</table>

</td>

</tr>

</table>

</body>

</html>]]></description>
			<styleUrl>#LineStyle002</styleUrl>
			<MultiGeometry>
				<LineString>
					<coordinates>
						-155.8583585382115,20.18209070080243,0 -155.8584399000432,20.18239268891682,0 -155.8584493077422,20.18241921606118,0 -155.8584562031076,20.18247106006369,0 -155.858473531725,20.18252413853778,0 -155.8584901167193,20.18261795152434,0 -155.8585043692562,20.18266546315523,0 -155.8585372835217,20.182757606228,0 -155.8585469475388,20.18279817140375,0 -155.858556278407,20.18282048712354,0 
					</coordinates>
				</LineString>
			</MultiGeometry>
		</Placemark>
		<Placemark id="ID_00003">
			<name>W162</name>
			<Snippet maxLines="0"></Snippet>
			<description><![CDATA[<html xmlns:fo="http://www.w3.org/1999/XSL/Format" xmlns:msxsl="urn:schemas-microsoft-com:xslt">

<head>

<META http-equiv="Content-Type" content="text/html">

<meta http-equiv="content-type" content="text/html; charset=UTF-8">

</head>

<body style="margin:0px 0px 0px 0px;overflow:auto;background:#FFFFFF;">

<table style="font-family:Arial,Verdana,Times;font-size:12px;text-align:left;width:100%;border-collapse:collapse;padding:3px 3px 3px 3px">

<tr style="text-align:center;font-weight:bold;background:#9CBCE2">

<td></td>

</tr>

<tr>

<td>

<table style="font-family:Arial,Verdana,Times;font-size:12px;text-align:left;width:100%;border-spacing:0px; padding:3px 3px 3px 3px">

<tr>

<td>facility</td>

<td>W162</td>

</tr>

<tr bgcolor="#D4E4F3">

<td>level</td>

<td>2</td>

</tr>

</table>

</td>

</tr>

</table>

</body>

</html>]]></description>
			<styleUrl>#LineStyle002</styleUrl>
			<MultiGeometry>
				<LineString>
					<coordinates>
						-155.8580033744174,20.18267278163338,0 -155.8580238302636,20.18273423462286,0 -155.8580337759974,20.1827902416967,0 -155.8580588972791,20.18286285255572,0 
					</coordinates>
				</LineString>
			</MultiGeometry>
		</Placemark>
		<Placemark id="ID_00004">
			<name>W162</name>
			<Snippet maxLines="0"></Snippet>
			<description><![CDATA[<html xmlns:fo="http://www.w3.org/1999/XSL/Format" xmlns:msxsl="urn:schemas-microsoft-com:xslt">

<head>

<META http-equiv="Content-Type" content="text/html">

<meta http-equiv="content-type" content="text/html; charset=UTF-8">

</head>

<body style="margin:0px 0px 0px 0px;overflow:auto;background:#FFFFFF;">

<table style="font-family:Arial,Verdana,Times;font-size:12px;text-align:left;width:100%;border-collapse:collapse;padding:3px 3px 3px 3px">

<tr style="text-align:center;font-weight:bold;background:#9CBCE2">

<td></td>

</tr>

<tr>

<td>

<table style="font-family:Arial,Verdana,Times;font-size:12px;text-align:left;width:100%;border-spacing:0px; padding:3px 3px 3px 3px">

<tr>

<td>facility</td>

<td>W162</td>

</tr>

<tr bgcolor="#D4E4F3">

<td>level</td>

<td>2</td>

</tr>

</table>

</td>

</tr>

</table>

</body>

</html>]]></description>
			<styleUrl>#LineStyle002</styleUrl>
			<MultiGeometry>
				<LineString>
					<coordinates>
						-155.8579114542375,20.18211820506601,0 -155.8579122484762,20.18216172302441,0 -155.8579203229945,20.18219669722596,0 -155.8579223990732,20.18222896055767,0 -155.8579414448691,20.18229464917085,0 -155.8579433672293,20.18231848967108,0 -155.8579673090206,20.18240797040657,0 -155.857989045894,20.18253961365564,0 -155.8579918137933,20.18260977971656,0 -155.8579997346332,20.1826363310784,0 
					</coordinates>
				</LineString>
			</MultiGeometry>
		</Placemark>
		<Placemark id="ID_00005">
			<name>W164</name>
			<Snippet maxLines="0"></Snippet>
			<description><![CDATA[<html xmlns:fo="http://www.w3.org/1999/XSL/Format" xmlns:msxsl="urn:schemas-microsoft-com:xslt">

<head>

<META http-equiv="Content-Type" content="text/html">

<meta http-equiv="content-type" content="text/html; charset=UTF-8">

</head>

<body style="margin:0px 0px 0px 0px;overflow:auto;background:#FFFFFF;">

<table style="font-family:Arial,Verdana,Times;font-size:12px;text-align:left;width:100%;border-collapse:collapse;padding:3px 3px 3px 3px">

<tr style="text-align:center;font-weight:bold;background:#9CBCE2">

<td></td>

</tr>

<tr>

<td>

<table style="font-family:Arial,Verdana,Times;font-size:12px;text-align:left;width:100%;border-spacing:0px; padding:3px 3px 3px 3px">

<tr>

<td>facility</td>

<td>W164</td>

</tr>

<tr bgcolor="#D4E4F3">

<td>level</td>

<td>2</td>

</tr>

</table>

</td>

</tr>

</table>

</body>

</html>]]></description>
			<styleUrl>#LineStyle002</styleUrl>
			<MultiGeometry>
				<LineString>
					<coordinates>
						-155.8578672809285,20.18263146459379,0 -155.8578832747506,20.1828558799193,0 -155.8578821978854,20.18287836498547,0 -155.8578868376557,20.18288811906347,0 
					</coordinates>
				</LineString>
			</MultiGeometry>
		</Placemark>
		<Placemark id="ID_00006">
			<name>W164</name>
			<Snippet maxLines="0"></Snippet>
			<description><![CDATA[<html xmlns:fo="http://www.w3.org/1999/XSL/Format" xmlns:msxsl="urn:schemas-microsoft-com:xslt">

<head>

<META http-equiv="Content-Type" content="text/html">

<meta http-equiv="content-type" content="text/html; charset=UTF-8">

</head>

<body style="margin:0px 0px 0px 0px;overflow:auto;background:#FFFFFF;">

<table style="font-family:Arial,Verdana,Times;font-size:12px;text-align:left;width:100%;border-collapse:collapse;padding:3px 3px 3px 3px">

<tr style="text-align:center;font-weight:bold;background:#9CBCE2">

<td></td>

</tr>

<tr>

<td>

<table style="font-family:Arial,Verdana,Times;font-size:12px;text-align:left;width:100%;border-spacing:0px; padding:3px 3px 3px 3px">

<tr>

<td>facility</td>

<td>W164</td>

</tr>

<tr bgcolor="#D4E4F3">

<td>level</td>

<td>2</td>

</tr>

</table>

</td>

</tr>

</table>

</body>

</html>]]></description>
			<styleUrl>#LineStyle002</styleUrl>
			<MultiGeometry>
				<LineString>
					<coordinates>
						-155.8578235280995,20.18210840152147,0 -155.8578196569549,20.18214076159455,0 -155.8578262446511,20.18217575998749,0 -155.8578225528467,20.18221794669699,0 -155.8578398803873,20.182352470149,0 -155.8578386241677,20.18236512858023,0 -155.8578434424379,20.18246615418159,0 -155.8578613345097,20.18255011645386,0 
					</coordinates>
				</LineString>
			</MultiGeometry>
		</Placemark>
		<Placemark id="ID_00007">
			<name>W167</name>
			<Snippet maxLines="0"></Snippet>
			<description><![CDATA[<html xmlns:fo="http://www.w3.org/1999/XSL/Format" xmlns:msxsl="urn:schemas-microsoft-com:xslt">

<head>

<META http-equiv="Content-Type" content="text/html">

<meta http-equiv="content-type" content="text/html; charset=UTF-8">

</head>

<body style="margin:0px 0px 0px 0px;overflow:auto;background:#FFFFFF;">

<table style="font-family:Arial,Verdana,Times;font-size:12px;text-align:left;width:100%;border-collapse:collapse;padding:3px 3px 3px 3px">

<tr style="text-align:center;font-weight:bold;background:#9CBCE2">

<td></td>

</tr>

<tr>

<td>

<table style="font-family:Arial,Verdana,Times;font-size:12px;text-align:left;width:100%;border-spacing:0px; padding:3px 3px 3px 3px">

<tr>

<td>facility</td>

<td>W167</td>

</tr>

<tr bgcolor="#D4E4F3">

<td>level</td>

<td>2</td>

</tr>

</table>

</td>

</tr>

</table>

</body>

</html>]]></description>
			<styleUrl>#LineStyle002</styleUrl>
			<MultiGeometry>
				<LineString>
					<coordinates>
						-155.8575850756904,20.18214388947742,0 -155.8575795383716,20.18216644709495,0 -155.8575799482545,20.18218890798316,0 -155.8575746487382,20.18233316098758,0 -155.857566137165,20.18241006357107,0 -155.8575407745001,20.1825415368233,0 -155.8575204367877,20.18262237634741,0 -155.857525153057,20.18266349015597,0 -155.8575196840353,20.18268979125507,0 -155.8575309952487,20.1828749646052,0 -155.857537762263,20.18291978964861,0 
					</coordinates>
				</LineString>
			</MultiGeometry>
		</Placemark>
		<Placemark id="ID_00008">
			<name>W170</name>
			<Snippet maxLines="0"></Snippet>
			<description><![CDATA[<html xmlns:fo="http://www.w3.org/1999/XSL/Format" xmlns:msxsl="urn:schemas-microsoft-com:xslt">

<head>

<META http-equiv="Content-Type" content="text/html">

<meta http-equiv="content-type" content="text/html; charset=UTF-8">

</head>

<body style="margin:0px 0px 0px 0px;overflow:auto;background:#FFFFFF;">

<table style="font-family:Arial,Verdana,Times;font-size:12px;text-align:left;width:100%;border-collapse:collapse;padding:3px 3px 3px 3px">

<tr style="text-align:center;font-weight:bold;background:#9CBCE2">

<td></td>

</tr>

<tr>

<td>

<table style="font-family:Arial,Verdana,Times;font-size:12px;text-align:left;width:100%;border-spacing:0px; padding:3px 3px 3px 3px">

<tr>

<td>facility</td>

<td>W170</td>

</tr>

<tr bgcolor="#D4E4F3">

<td>level</td>

<td>2</td>

</tr>

</table>

</td>

</tr>

</table>

</body>

</html>]]></description>
			<styleUrl>#LineStyle002</styleUrl>
			<MultiGeometry>
				<LineString>
					<coordinates>
						-155.8573895326169,20.18239000028087,0 -155.8573940175875,20.18247277645532,0 -155.857399092794,20.18250639524842,0 -155.8574000149898,20.18255693225284,0 -155.8574037827148,20.18260040186597,0 -155.8574094727345,20.18266771199315,0 -155.85741057426,20.18272807563562,0 -155.8574245436945,20.18284159043723,0 -155.8574176476193,20.1828711912637,0 -155.8574210054924,20.1828921999841,0 
					</coordinates>
				</LineString>
			</MultiGeometry>
		</Placemark>
		<Placemark id="ID_00009">
			<name>W170</name>
			<Snippet maxLines="0"></Snippet>
			<description><![CDATA[<html xmlns:fo="http://www.w3.org/1999/XSL/Format" xmlns:msxsl="urn:schemas-microsoft-com:xslt">

<head>

<META http-equiv="Content-Type" content="text/html">

<meta http-equiv="content-type" content="text/html; charset=UTF-8">

</head>

<body style="margin:0px 0px 0px 0px;overflow:auto;background:#FFFFFF;">

<table style="font-family:Arial,Verdana,Times;font-size:12px;text-align:left;width:100%;border-collapse:collapse;padding:3px 3px 3px 3px">

<tr style="text-align:center;font-weight:bold;background:#9CBCE2">

<td></td>

</tr>

<tr>

<td>

<table style="font-family:Arial,Verdana,Times;font-size:12px;text-align:left;width:100%;border-spacing:0px; padding:3px 3px 3px 3px">

<tr>

<td>facility</td>

<td>W170</td>

</tr>

<tr bgcolor="#D4E4F3">

<td>level</td>

<td>2</td>

</tr>

</table>

</td>

</tr>

</table>

</body>

</html>]]></description>
			<styleUrl>#LineStyle002</styleUrl>
			<MultiGeometry>
				<LineString>
					<coordinates>
						-155.8573777694959,20.18215287801483,0 -155.8573722833779,20.18217824324097,0 -155.8573745386546,20.18222033323326,0 -155.8573817410438,20.18228902299209,0 -155.8573841756417,20.18234093962341,0 
					</coordinates>
				</LineString>
			</MultiGeometry>
		</Placemark>
		<Placemark id="ID_00010">
			<name>W172</name>
			<Snippet maxLines="0"></Snippet>
			<description><![CDATA[<html xmlns:fo="http://www.w3.org/1999/XSL/Format" xmlns:msxsl="urn:schemas-microsoft-com:xslt">

<head>

<META http-equiv="Content-Type" content="text/html">

<meta http-equiv="content-type" content="text/html; charset=UTF-8">

</head>

<body style="margin:0px 0px 0px 0px;overflow:auto;background:#FFFFFF;">

<table style="font-family:Arial,Verdana,Times;font-size:12px;text-align:left;width:100%;border-collapse:collapse;padding:3px 3px 3px 3px">

<tr style="text-align:center;font-weight:bold;background:#9CBCE2">

<td></td>

</tr>

<tr>

<td>

<table style="font-family:Arial,Verdana,Times;font-size:12px;text-align:left;width:100%;border-spacing:0px; padding:3px 3px 3px 3px">

<tr>

<td>facility</td>

<td>W172</td>

</tr>

<tr bgcolor="#D4E4F3">

<td>level</td>

<td>2</td>

</tr>

</table>

</td>

</tr>

</table>

</body>

</html>]]></description>
			<styleUrl>#LineStyle002</styleUrl>
			<MultiGeometry>
				<LineString>
					<coordinates>
						-155.8572438293584,20.18214803518814,0 -155.8572391628866,20.18221832220248,0 -155.8572465445207,20.18229683861543,0 -155.8572475947316,20.1823543946573,0 -155.8572447224516,20.18244150316169,0 -155.8572552314141,20.18252839404624,0 -155.8572589990975,20.18257186366756,0 -155.8572717121289,20.1826980369306,0 -155.8572815540439,20.18282987377291,0 -155.8572793745227,20.18287344011305,0 -155.8572878844349,20.18293227905176,0 
					</coordinates>
				</LineString>
			</MultiGeometry>
		</Placemark>
		<Placemark id="ID_00011">
			<name>W175</name>
			<Snippet maxLines="0"></Snippet>
			<description><![CDATA[<html xmlns:fo="http://www.w3.org/1999/XSL/Format" xmlns:msxsl="urn:schemas-microsoft-com:xslt">

<head>

<META http-equiv="Content-Type" content="text/html">

<meta http-equiv="content-type" content="text/html; charset=UTF-8">

</head>

<body style="margin:0px 0px 0px 0px;overflow:auto;background:#FFFFFF;">

<table style="font-family:Arial,Verdana,Times;font-size:12px;text-align:left;width:100%;border-collapse:collapse;padding:3px 3px 3px 3px">

<tr style="text-align:center;font-weight:bold;background:#9CBCE2">

<td></td>

</tr>

<tr>

<td>

<table style="font-family:Arial,Verdana,Times;font-size:12px;text-align:left;width:100%;border-spacing:0px; padding:3px 3px 3px 3px">

<tr>

<td>facility</td>

<td>W175</td>

</tr>

<tr bgcolor="#D4E4F3">

<td>level</td>

<td>2</td>

</tr>

</table>

</td>

</tr>

</table>

</body>

</html>]]></description>
			<styleUrl>#LineStyle002</styleUrl>
			<MultiGeometry>
				<LineString>
					<coordinates>
						-155.8569497757241,20.18217107195712,0 -155.8569518003786,20.18220052771212,0 -155.8569716141467,20.18230833066792,0 -155.8569849940969,20.18238955800949,0 -155.8570252121392,20.18255600649879,0 -155.8570345683951,20.18257972613418,0 -155.8570460517971,20.18263851674287,0 -155.8570665585031,20.18270277750232,0 -155.8570845782827,20.18279375892914,0 -155.8571074683449,20.18290712870903,0 -155.8571099541187,20.18296185296273,0 
					</coordinates>
				</LineString>
			</MultiGeometry>
		</Placemark>
		<Placemark id="ID_00012">
			<name>W176</name>
			<Snippet maxLines="0"></Snippet>
			<description><![CDATA[<html xmlns:fo="http://www.w3.org/1999/XSL/Format" xmlns:msxsl="urn:schemas-microsoft-com:xslt">

<head>

<META http-equiv="Content-Type" content="text/html">

<meta http-equiv="content-type" content="text/html; charset=UTF-8">

</head>

<body style="margin:0px 0px 0px 0px;overflow:auto;background:#FFFFFF;">

<table style="font-family:Arial,Verdana,Times;font-size:12px;text-align:left;width:100%;border-collapse:collapse;padding:3px 3px 3px 3px">

<tr style="text-align:center;font-weight:bold;background:#9CBCE2">

<td></td>

</tr>

<tr>

<td>

<table style="font-family:Arial,Verdana,Times;font-size:12px;text-align:left;width:100%;border-spacing:0px; padding:3px 3px 3px 3px">

<tr>

<td>facility</td>

<td>W176</td>

</tr>

<tr bgcolor="#D4E4F3">

<td>level</td>

<td>2</td>

</tr>

</table>

</td>

</tr>

</table>

</body>

</html>]]></description>
			<styleUrl>#LineStyle002</styleUrl>
			<MultiGeometry>
				<LineString>
					<coordinates>
						-155.8568457966829,20.18250415933005,0 -155.8568804003598,20.18268895405359,0 -155.8568853986345,20.18271836145448,0 -155.8569302295466,20.18297460520495,0 
					</coordinates>
				</LineString>
			</MultiGeometry>
		</Placemark>
		<Placemark id="ID_00013">
			<name>W176</name>
			<Snippet maxLines="0"></Snippet>
			<description><![CDATA[<html xmlns:fo="http://www.w3.org/1999/XSL/Format" xmlns:msxsl="urn:schemas-microsoft-com:xslt">

<head>

<META http-equiv="Content-Type" content="text/html">

<meta http-equiv="content-type" content="text/html; charset=UTF-8">

</head>

<body style="margin:0px 0px 0px 0px;overflow:auto;background:#FFFFFF;">

<table style="font-family:Arial,Verdana,Times;font-size:12px;text-align:left;width:100%;border-collapse:collapse;padding:3px 3px 3px 3px">

<tr style="text-align:center;font-weight:bold;background:#9CBCE2">

<td></td>

</tr>

<tr>

<td>

<table style="font-family:Arial,Verdana,Times;font-size:12px;text-align:left;width:100%;border-spacing:0px; padding:3px 3px 3px 3px">

<tr>

<td>facility</td>

<td>W176</td>

</tr>

<tr bgcolor="#D4E4F3">

<td>level</td>

<td>2</td>

</tr>

</table>

</td>

</tr>

</table>

</body>

</html>]]></description>
			<styleUrl>#LineStyle002</styleUrl>
			<MultiGeometry>
				<LineString>
					<coordinates>
						-155.8567838430023,20.18220606725183,0 -155.8567844320462,20.182238354801,0 -155.856801811303,20.18229424112607,0 -155.8568055020142,20.18233349935472,0 -155.8568183184381,20.1823838429778,0 -155.8568330826807,20.18245943093739,0 
					</coordinates>
				</LineString>
			</MultiGeometry>
		</Placemark>
		<Placemark id="ID_00014">
			<name>W179</name>
			<Snippet maxLines="0"></Snippet>
			<description><![CDATA[<html xmlns:fo="http://www.w3.org/1999/XSL/Format" xmlns:msxsl="urn:schemas-microsoft-com:xslt">

<head>

<META http-equiv="Content-Type" content="text/html">

<meta http-equiv="content-type" content="text/html; charset=UTF-8">

</head>

<body style="margin:0px 0px 0px 0px;overflow:auto;background:#FFFFFF;">

<table style="font-family:Arial,Verdana,Times;font-size:12px;text-align:left;width:100%;border-collapse:collapse;padding:3px 3px 3px 3px">

<tr style="text-align:center;font-weight:bold;background:#9CBCE2">

<td></td>

</tr>

<tr>

<td>

<table style="font-family:Arial,Verdana,Times;font-size:12px;text-align:left;width:100%;border-spacing:0px; padding:3px 3px 3px 3px">

<tr>

<td>facility</td>

<td>W179</td>

</tr>

<tr bgcolor="#D4E4F3">

<td>level</td>

<td>2</td>

</tr>

</table>

</td>

</tr>

</table>

</body>

</html>]]></description>
			<styleUrl>#LineStyle002</styleUrl>
			<MultiGeometry>
				<LineString>
					<coordinates>
						-155.8566278568371,20.18221562465806,0 -155.856696393506,20.18279305015053,0 -155.8567044165899,20.1828252168218,0 -155.8567080816967,20.18286307124541,0 -155.8567071327155,20.18289257535717,0 -155.8567201540672,20.1829541494345,0 -155.856721280955,20.18301591691797,0 
					</coordinates>
				</LineString>
			</MultiGeometry>
		</Placemark>
		<Placemark id="ID_00015">
			<name>W182</name>
			<Snippet maxLines="0"></Snippet>
			<description><![CDATA[<html xmlns:fo="http://www.w3.org/1999/XSL/Format" xmlns:msxsl="urn:schemas-microsoft-com:xslt">

<head>

<META http-equiv="Content-Type" content="text/html">

<meta http-equiv="content-type" content="text/html; charset=UTF-8">

</head>

<body style="margin:0px 0px 0px 0px;overflow:auto;background:#FFFFFF;">

<table style="font-family:Arial,Verdana,Times;font-size:12px;text-align:left;width:100%;border-collapse:collapse;padding:3px 3px 3px 3px">

<tr style="text-align:center;font-weight:bold;background:#9CBCE2">

<td></td>

</tr>

<tr>

<td>

<table style="font-family:Arial,Verdana,Times;font-size:12px;text-align:left;width:100%;border-spacing:0px; padding:3px 3px 3px 3px">

<tr>

<td>facility</td>

<td>W182</td>

</tr>

<tr bgcolor="#D4E4F3">

<td>level</td>

<td>2</td>

</tr>

</table>

</td>

</tr>

</table>

</body>

</html>]]></description>
			<styleUrl>#LineStyle002</styleUrl>
			<MultiGeometry>
				<LineString>
					<coordinates>
						-155.8564705374785,20.18223362894222,0 -155.8564851734925,20.18230219792006,0 -155.8564931437509,20.18241300196615,0 -155.8565057808281,20.18245351897547,0 -155.8565093690409,20.18248716199116,0 -155.8565117009281,20.18253346344113,0 -155.8565179810621,20.18255161623409,0 -155.8565273101422,20.18265537706395,0 -155.8565261562513,20.18267365072546,0 -155.8565289491161,20.18274522069435,0 -155.8565242311203,20.18281270011312,0 -155.8565250250031,20.18285621812107,0 -155.8565224355234,20.18287732357002,0 -155.8565215889442,20.18291244291176,0 -155.8565259454635,20.18298820012447,0 -155.8565337892626,20.18301054015927,0 -155.8565373006818,20.18303997175027,0 
					</coordinates>
				</LineString>
			</MultiGeometry>
		</Placemark>
		<Placemark id="ID_00016">
			<name>W192</name>
			<Snippet maxLines="0"></Snippet>
			<description><![CDATA[<html xmlns:fo="http://www.w3.org/1999/XSL/Format" xmlns:msxsl="urn:schemas-microsoft-com:xslt">

<head>

<META http-equiv="Content-Type" content="text/html">

<meta http-equiv="content-type" content="text/html; charset=UTF-8">

</head>

<body style="margin:0px 0px 0px 0px;overflow:auto;background:#FFFFFF;">

<table style="font-family:Arial,Verdana,Times;font-size:12px;text-align:left;width:100%;border-collapse:collapse;padding:3px 3px 3px 3px">

<tr style="text-align:center;font-weight:bold;background:#9CBCE2">

<td></td>

</tr>

<tr>

<td>

<table style="font-family:Arial,Verdana,Times;font-size:12px;text-align:left;width:100%;border-spacing:0px; padding:3px 3px 3px 3px">

<tr>

<td>facility</td>

<td>W192</td>

</tr>

<tr bgcolor="#D4E4F3">

<td>level</td>

<td>2</td>

</tr>

</table>

</td>

</tr>

</table>

</body>

</html>]]></description>
			<styleUrl>#LineStyle002</styleUrl>
			<MultiGeometry>
				<LineString>
					<coordinates>
						-155.8555871834995,20.18311335467435,0 -155.8555904131351,20.18312734441932,0 -155.855595820817,20.1831792128081,0 
					</coordinates>
				</LineString>
			</MultiGeometry>
		</Placemark>
		<Placemark id="ID_00017">
			<name>W192</name>
			<Snippet maxLines="0"></Snippet>
			<description><![CDATA[<html xmlns:fo="http://www.w3.org/1999/XSL/Format" xmlns:msxsl="urn:schemas-microsoft-com:xslt">

<head>

<META http-equiv="Content-Type" content="text/html">

<meta http-equiv="content-type" content="text/html; charset=UTF-8">

</head>

<body style="margin:0px 0px 0px 0px;overflow:auto;background:#FFFFFF;">

<table style="font-family:Arial,Verdana,Times;font-size:12px;text-align:left;width:100%;border-collapse:collapse;padding:3px 3px 3px 3px">

<tr style="text-align:center;font-weight:bold;background:#9CBCE2">

<td></td>

</tr>

<tr>

<td>

<table style="font-family:Arial,Verdana,Times;font-size:12px;text-align:left;width:100%;border-spacing:0px; padding:3px 3px 3px 3px">

<tr>

<td>facility</td>

<td>W192</td>

</tr>

<tr bgcolor="#D4E4F3">

<td>level</td>

<td>2</td>

</tr>

</table>

</td>

</tr>

</table>

</body>

</html>]]></description>
			<styleUrl>#LineStyle002</styleUrl>
			<MultiGeometry>
				<LineString>
					<coordinates>
						-155.8554854073379,20.18234408989006,0 -155.8555011437216,20.18247302274562,0 -155.8555093693097,20.18259786499777,0 -155.855508932091,20.18265544529076,0 -155.8555139301108,20.18268485276215,0 -155.8555199265324,20.18276900874353,0 -155.8555251549618,20.18281105048506,0 -155.8555349974262,20.18286144257606,0 -155.8555466595154,20.18293006000218,0 -155.855574008956,20.18304335761451,0 -155.8555776482033,20.18307980828553,0 
					</coordinates>
				</LineString>
			</MultiGeometry>
		</Placemark>
		<Placemark id="ID_00018">
			<name>W195</name>
			<Snippet maxLines="0"></Snippet>
			<description><![CDATA[<html xmlns:fo="http://www.w3.org/1999/XSL/Format" xmlns:msxsl="urn:schemas-microsoft-com:xslt">

<head>

<META http-equiv="Content-Type" content="text/html">

<meta http-equiv="content-type" content="text/html; charset=UTF-8">

</head>

<body style="margin:0px 0px 0px 0px;overflow:auto;background:#FFFFFF;">

<table style="font-family:Arial,Verdana,Times;font-size:12px;text-align:left;width:100%;border-collapse:collapse;padding:3px 3px 3px 3px">

<tr style="text-align:center;font-weight:bold;background:#9CBCE2">

<td></td>

</tr>

<tr>

<td>

<table style="font-family:Arial,Verdana,Times;font-size:12px;text-align:left;width:100%;border-spacing:0px; padding:3px 3px 3px 3px">

<tr>

<td>facility</td>

<td>W195</td>

</tr>

<tr bgcolor="#D4E4F3">

<td>level</td>

<td>2</td>

</tr>

</table>

</td>

</tr>

</table>

</body>

</html>]]></description>
			<styleUrl>#LineStyle002</styleUrl>
			<MultiGeometry>
				<LineString>
					<coordinates>
						-155.8553118607115,20.18236937802065,0 -155.8553166282994,20.18238615122968,0 -155.8553324946704,20.18244065811614,0 -155.8553426442113,20.18250789592872,0 -155.8553425397028,20.18258372573587,0 -155.8553479963532,20.18271984680226,0 -155.8553516590356,20.18283914633197,0 -155.8553624230054,20.18294007553168,0 -155.8553760070264,20.18303253355011,0 -155.8553870802869,20.18306886340696,0 -155.8554146856496,20.18319619913381,0 
					</coordinates>
				</LineString>
			</MultiGeometry>
		</Placemark>
		<Placemark id="ID_00019">
			<name>W197</name>
			<Snippet maxLines="0"></Snippet>
			<description><![CDATA[<html xmlns:fo="http://www.w3.org/1999/XSL/Format" xmlns:msxsl="urn:schemas-microsoft-com:xslt">

<head>

<META http-equiv="Content-Type" content="text/html">

<meta http-equiv="content-type" content="text/html; charset=UTF-8">

</head>

<body style="margin:0px 0px 0px 0px;overflow:auto;background:#FFFFFF;">

<table style="font-family:Arial,Verdana,Times;font-size:12px;text-align:left;width:100%;border-collapse:collapse;padding:3px 3px 3px 3px">

<tr style="text-align:center;font-weight:bold;background:#9CBCE2">

<td></td>

</tr>

<tr>

<td>

<table style="font-family:Arial,Verdana,Times;font-size:12px;text-align:left;width:100%;border-spacing:0px; padding:3px 3px 3px 3px">

<tr>

<td>facility</td>

<td>W197</td>

</tr>

<tr bgcolor="#D4E4F3">

<td>level</td>

<td>2</td>

</tr>

</table>

</td>

</tr>

</table>

</body>

</html>]]></description>
			<styleUrl>#LineStyle002</styleUrl>
			<MultiGeometry>
				<LineString>
					<coordinates>
						-155.855202617519,20.18290335442459,0 -155.8552034366356,20.18294827629087,0 -155.8552102541952,20.18299590912062,0 -155.8552155081561,20.18303935468786,0 -155.8552237357459,20.18308275192754,0 -155.8552411657961,20.18314144607503,0 -155.8552512385901,20.18320447246282,0 
					</coordinates>
				</LineString>
			</MultiGeometry>
		</Placemark>
		<Placemark id="ID_00020">
			<name>W197</name>
			<Snippet maxLines="0"></Snippet>
			<description><![CDATA[<html xmlns:fo="http://www.w3.org/1999/XSL/Format" xmlns:msxsl="urn:schemas-microsoft-com:xslt">

<head>

<META http-equiv="Content-Type" content="text/html">

<meta http-equiv="content-type" content="text/html; charset=UTF-8">

</head>

<body style="margin:0px 0px 0px 0px;overflow:auto;background:#FFFFFF;">

<table style="font-family:Arial,Verdana,Times;font-size:12px;text-align:left;width:100%;border-collapse:collapse;padding:3px 3px 3px 3px">

<tr style="text-align:center;font-weight:bold;background:#9CBCE2">

<td></td>

</tr>

<tr>

<td>

<table style="font-family:Arial,Verdana,Times;font-size:12px;text-align:left;width:100%;border-spacing:0px; padding:3px 3px 3px 3px">

<tr>

<td>facility</td>

<td>W197</td>

</tr>

<tr bgcolor="#D4E4F3">

<td>level</td>

<td>2</td>

</tr>

</table>

</td>

</tr>

</table>

</body>

</html>]]></description>
			<styleUrl>#LineStyle002</styleUrl>
			<MultiGeometry>
				<LineString>
					<coordinates>
						-155.8551363408753,20.18236801778701,0 -155.8551607908373,20.18256702031885,0 -155.8551842682104,20.18271267811764,0 -155.8551879841407,20.18275334023497,0 -155.8552033620068,20.18286261982004,0 
					</coordinates>
				</LineString>
			</MultiGeometry>
		</Placemark>
		<Placemark id="ID_00021">
			<name>W199</name>
			<Snippet maxLines="0"></Snippet>
			<description><![CDATA[<html xmlns:fo="http://www.w3.org/1999/XSL/Format" xmlns:msxsl="urn:schemas-microsoft-com:xslt">

<head>

<META http-equiv="Content-Type" content="text/html">

<meta http-equiv="content-type" content="text/html; charset=UTF-8">

</head>

<body style="margin:0px 0px 0px 0px;overflow:auto;background:#FFFFFF;">

<table style="font-family:Arial,Verdana,Times;font-size:12px;text-align:left;width:100%;border-collapse:collapse;padding:3px 3px 3px 3px">

<tr style="text-align:center;font-weight:bold;background:#9CBCE2">

<td></td>

</tr>

<tr>

<td>

<table style="font-family:Arial,Verdana,Times;font-size:12px;text-align:left;width:100%;border-spacing:0px; padding:3px 3px 3px 3px">

<tr>

<td>facility</td>

<td>W199</td>

</tr>

<tr bgcolor="#D4E4F3">

<td>level</td>

<td>2</td>

</tr>

</table>

</td>

</tr>

</table>

</body>

</html>]]></description>
			<styleUrl>#LineStyle002</styleUrl>
			<MultiGeometry>
				<LineString>
					<coordinates>
						-155.8549299308207,20.18238541425702,0 -155.8549415925857,20.18245403176298,0 -155.8549591224951,20.18259978626223,0 -155.8549557370511,20.18265881870845,0 -155.8549621426915,20.18276543568388,0 -155.8549576287743,20.18284414561131,0 -155.854971722174,20.18304612492356,0 -155.8549834096411,20.18311614622264,0 -155.8550184999595,20.18324616885876,0 
					</coordinates>
				</LineString>
			</MultiGeometry>
		</Placemark>
		<Placemark id="ID_00022">
			<name>W203</name>
			<Snippet maxLines="0"></Snippet>
			<description><![CDATA[<html xmlns:fo="http://www.w3.org/1999/XSL/Format" xmlns:msxsl="urn:schemas-microsoft-com:xslt">

<head>

<META http-equiv="Content-Type" content="text/html">

<meta http-equiv="content-type" content="text/html; charset=UTF-8">

</head>

<body style="margin:0px 0px 0px 0px;overflow:auto;background:#FFFFFF;">

<table style="font-family:Arial,Verdana,Times;font-size:12px;text-align:left;width:100%;border-collapse:collapse;padding:3px 3px 3px 3px">

<tr style="text-align:center;font-weight:bold;background:#9CBCE2">

<td></td>

</tr>

<tr>

<td>

<table style="font-family:Arial,Verdana,Times;font-size:12px;text-align:left;width:100%;border-spacing:0px; padding:3px 3px 3px 3px">

<tr>

<td>facility</td>

<td>W203</td>

</tr>

<tr bgcolor="#D4E4F3">

<td>level</td>

<td>2</td>

</tr>

</table>

</td>

</tr>

</table>

</body>

</html>]]></description>
			<styleUrl>#LineStyle002</styleUrl>
			<MultiGeometry>
				<LineString>
					<coordinates>
						-155.8546204959831,20.18238061263772,0 -155.8546164194349,20.18240174224724,0 -155.8546237230118,20.18247604749994,0 -155.8546228504027,20.18250976307611,0 -155.8546279737236,20.18262763472395,0 -155.8546245113788,20.18268245575159,0 -155.8546278408092,20.18278350584602,0 -155.8546307095934,20.18285928737626,0 -155.8546346813125,20.18291398761192,0 
					</coordinates>
				</LineString>
			</MultiGeometry>
		</Placemark>
		<Placemark id="ID_00023">
			<name>W206</name>
			<Snippet maxLines="0"></Snippet>
			<description><![CDATA[<html xmlns:fo="http://www.w3.org/1999/XSL/Format" xmlns:msxsl="urn:schemas-microsoft-com:xslt">

<head>

<META http-equiv="Content-Type" content="text/html">

<meta http-equiv="content-type" content="text/html; charset=UTF-8">

</head>

<body style="margin:0px 0px 0px 0px;overflow:auto;background:#FFFFFF;">

<table style="font-family:Arial,Verdana,Times;font-size:12px;text-align:left;width:100%;border-collapse:collapse;padding:3px 3px 3px 3px">

<tr style="text-align:center;font-weight:bold;background:#9CBCE2">

<td></td>

</tr>

<tr>

<td>

<table style="font-family:Arial,Verdana,Times;font-size:12px;text-align:left;width:100%;border-spacing:0px; padding:3px 3px 3px 3px">

<tr>

<td>facility</td>

<td>W206</td>

</tr>

<tr bgcolor="#D4E4F3">

<td>level</td>

<td>2</td>

</tr>

</table>

</td>

</tr>

</table>

</body>

</html>]]></description>
			<styleUrl>#LineStyle002</styleUrl>
			<MultiGeometry>
				<LineString>
					<coordinates>
						-155.8543682506525,20.18241279542885,0 -155.8543738370021,20.18247449057687,0 -155.8543870365271,20.18254589161089,0 -155.8544052338814,20.18264670017035,0 -155.8544507773116,20.18294225170902,0 
					</coordinates>
				</LineString>
			</MultiGeometry>
		</Placemark>
		<Placemark id="ID_00024">
			<name>W208</name>
			<Snippet maxLines="0"></Snippet>
			<description><![CDATA[<html xmlns:fo="http://www.w3.org/1999/XSL/Format" xmlns:msxsl="urn:schemas-microsoft-com:xslt">

<head>

<META http-equiv="Content-Type" content="text/html">

<meta http-equiv="content-type" content="text/html; charset=UTF-8">

</head>

<body style="margin:0px 0px 0px 0px;overflow:auto;background:#FFFFFF;">

<table style="font-family:Arial,Verdana,Times;font-size:12px;text-align:left;width:100%;border-collapse:collapse;padding:3px 3px 3px 3px">

<tr style="text-align:center;font-weight:bold;background:#9CBCE2">

<td></td>

</tr>

<tr>

<td>

<table style="font-family:Arial,Verdana,Times;font-size:12px;text-align:left;width:100%;border-spacing:0px; padding:3px 3px 3px 3px">

<tr>

<td>facility</td>

<td>W208</td>

</tr>

<tr bgcolor="#D4E4F3">

<td>level</td>

<td>2</td>

</tr>

</table>

</td>

</tr>

</table>

</body>

</html>]]></description>
			<styleUrl>#LineStyle002</styleUrl>
			<MultiGeometry>
				<LineString>
					<coordinates>
						-155.8542119312027,20.18240410120559,0 -155.8542227455534,20.18250783819127,0 -155.8542417872124,20.1826549724967,0 -155.8542517033511,20.18279102124722,0 -155.8542654658239,20.18289330610032,0 -155.8542800754065,20.18296047155752,0 -155.8542834584585,20.18298288419794,0 
					</coordinates>
				</LineString>
			</MultiGeometry>
		</Placemark>
		<Placemark id="ID_00025">
			<name>W211</name>
			<Snippet maxLines="0"></Snippet>
			<description><![CDATA[<html xmlns:fo="http://www.w3.org/1999/XSL/Format" xmlns:msxsl="urn:schemas-microsoft-com:xslt">

<head>

<META http-equiv="Content-Type" content="text/html">

<meta http-equiv="content-type" content="text/html; charset=UTF-8">

</head>

<body style="margin:0px 0px 0px 0px;overflow:auto;background:#FFFFFF;">

<table style="font-family:Arial,Verdana,Times;font-size:12px;text-align:left;width:100%;border-collapse:collapse;padding:3px 3px 3px 3px">

<tr style="text-align:center;font-weight:bold;background:#9CBCE2">

<td></td>

</tr>

<tr>

<td>

<table style="font-family:Arial,Verdana,Times;font-size:12px;text-align:left;width:100%;border-spacing:0px; padding:3px 3px 3px 3px">

<tr>

<td>facility</td>

<td>W211</td>

</tr>

<tr bgcolor="#D4E4F3">

<td>level</td>

<td>2</td>

</tr>

</table>

</td>

</tr>

</table>

</body>

</html>]]></description>
			<styleUrl>#LineStyle002</styleUrl>
			<MultiGeometry>
				<LineString>
					<coordinates>
						-155.8539291563722,20.18239324835318,0 -155.853933770306,20.18240159875776,0 -155.8539388191915,20.18243381393144,0 -155.8539626791974,20.18260052918415,0 -155.8539787981892,20.18275051946945,0 -155.8539901013848,20.18279948374563,0 -155.8539972000195,20.18286255857667,0 -155.8540088102736,20.18292836856694,0 -155.8540189081413,20.18299279889825,0 -155.8540318772998,20.1830515656819,0 -155.8540375915109,20.18312027989862,0 -155.8540424613497,20.18314266839363,0 
					</coordinates>
				</LineString>
			</MultiGeometry>
		</Placemark>
		<Placemark id="ID_00026">
			<name>W216</name>
			<Snippet maxLines="0"></Snippet>
			<description><![CDATA[<html xmlns:fo="http://www.w3.org/1999/XSL/Format" xmlns:msxsl="urn:schemas-microsoft-com:xslt">

<head>

<META http-equiv="Content-Type" content="text/html">

<meta http-equiv="content-type" content="text/html; charset=UTF-8">

</head>

<body style="margin:0px 0px 0px 0px;overflow:auto;background:#FFFFFF;">

<table style="font-family:Arial,Verdana,Times;font-size:12px;text-align:left;width:100%;border-collapse:collapse;padding:3px 3px 3px 3px">

<tr style="text-align:center;font-weight:bold;background:#9CBCE2">

<td></td>

</tr>

<tr>

<td>

<table style="font-family:Arial,Verdana,Times;font-size:12px;text-align:left;width:100%;border-spacing:0px; padding:3px 3px 3px 3px">

<tr>

<td>facility</td>

<td>W216</td>

</tr>

<tr bgcolor="#D4E4F3">

<td>level</td>

<td>2</td>

</tr>

</table>

</td>

</tr>

</table>

</body>

</html>]]></description>
			<styleUrl>#LineStyle002</styleUrl>
			<MultiGeometry>
				<LineString>
					<coordinates>
						-155.8534456633003,20.1830386201589,0 -155.8534898688182,20.18342406430151,0 
					</coordinates>
				</LineString>
			</MultiGeometry>
		</Placemark>
		<Placemark id="ID_00027">
			<name>W216</name>
			<Snippet maxLines="0"></Snippet>
			<description><![CDATA[<html xmlns:fo="http://www.w3.org/1999/XSL/Format" xmlns:msxsl="urn:schemas-microsoft-com:xslt">

<head>

<META http-equiv="Content-Type" content="text/html">

<meta http-equiv="content-type" content="text/html; charset=UTF-8">

</head>

<body style="margin:0px 0px 0px 0px;overflow:auto;background:#FFFFFF;">

<table style="font-family:Arial,Verdana,Times;font-size:12px;text-align:left;width:100%;border-collapse:collapse;padding:3px 3px 3px 3px">

<tr style="text-align:center;font-weight:bold;background:#9CBCE2">

<td></td>

</tr>

<tr>

<td>

<table style="font-family:Arial,Verdana,Times;font-size:12px;text-align:left;width:100%;border-spacing:0px; padding:3px 3px 3px 3px">

<tr>

<td>facility</td>

<td>W216</td>

</tr>

<tr bgcolor="#D4E4F3">

<td>level</td>

<td>2</td>

</tr>

</table>

</td>

</tr>

</table>

</body>

</html>]]></description>
			<styleUrl>#LineStyle002</styleUrl>
			<MultiGeometry>
				<LineString>
					<coordinates>
						-155.8533925691067,20.18249183433478,0 -155.8534005627986,20.18260404259355,0 -155.85340153487,20.18265738739579,0 -155.8534055828906,20.18271629914466,0 -155.8534212920802,20.18284382857415,0 -155.8534360036279,20.18291660938834,0 -155.8534427694918,20.18296143473116,0 
					</coordinates>
				</LineString>
			</MultiGeometry>
		</Placemark>
		<Placemark id="ID_00028">
			<name>W218</name>
			<Snippet maxLines="0"></Snippet>
			<description><![CDATA[<html xmlns:fo="http://www.w3.org/1999/XSL/Format" xmlns:msxsl="urn:schemas-microsoft-com:xslt">

<head>

<META http-equiv="Content-Type" content="text/html">

<meta http-equiv="content-type" content="text/html; charset=UTF-8">

</head>

<body style="margin:0px 0px 0px 0px;overflow:auto;background:#FFFFFF;">

<table style="font-family:Arial,Verdana,Times;font-size:12px;text-align:left;width:100%;border-collapse:collapse;padding:3px 3px 3px 3px">

<tr style="text-align:center;font-weight:bold;background:#9CBCE2">

<td></td>

</tr>

<tr>

<td>

<table style="font-family:Arial,Verdana,Times;font-size:12px;text-align:left;width:100%;border-spacing:0px; padding:3px 3px 3px 3px">

<tr>

<td>facility</td>

<td>W218</td>

</tr>

<tr bgcolor="#D4E4F3">

<td>level</td>

<td>2</td>

</tr>

</table>

</td>

</tr>

</table>

</body>

</html>]]></description>
			<styleUrl>#LineStyle002</styleUrl>
			<MultiGeometry>
				<LineString>
					<coordinates>
						-155.8533076453807,20.18305490400982,0 -155.8533517994098,20.18343754060609,0 
					</coordinates>
				</LineString>
			</MultiGeometry>
		</Placemark>
		<Placemark id="ID_00029">
			<name>W218</name>
			<Snippet maxLines="0"></Snippet>
			<description><![CDATA[<html xmlns:fo="http://www.w3.org/1999/XSL/Format" xmlns:msxsl="urn:schemas-microsoft-com:xslt">

<head>

<META http-equiv="Content-Type" content="text/html">

<meta http-equiv="content-type" content="text/html; charset=UTF-8">

</head>

<body style="margin:0px 0px 0px 0px;overflow:auto;background:#FFFFFF;">

<table style="font-family:Arial,Verdana,Times;font-size:12px;text-align:left;width:100%;border-collapse:collapse;padding:3px 3px 3px 3px">

<tr style="text-align:center;font-weight:bold;background:#9CBCE2">

<td></td>

</tr>

<tr>

<td>

<table style="font-family:Arial,Verdana,Times;font-size:12px;text-align:left;width:100%;border-spacing:0px; padding:3px 3px 3px 3px">

<tr>

<td>facility</td>

<td>W218</td>

</tr>

<tr bgcolor="#D4E4F3">

<td>level</td>

<td>2</td>

</tr>

</table>

</td>

</tr>

</table>

</body>

</html>]]></description>
			<styleUrl>#LineStyle002</styleUrl>
			<MultiGeometry>
				<LineString>
					<coordinates>
						-155.8532988043837,20.1829778151601,0 -155.8533039299168,20.18301424179568,0 
					</coordinates>
				</LineString>
			</MultiGeometry>
		</Placemark>
		<Placemark id="ID_00030">
			<name>W218</name>
			<Snippet maxLines="0"></Snippet>
			<description><![CDATA[<html xmlns:fo="http://www.w3.org/1999/XSL/Format" xmlns:msxsl="urn:schemas-microsoft-com:xslt">

<head>

<META http-equiv="Content-Type" content="text/html">

<meta http-equiv="content-type" content="text/html; charset=UTF-8">

</head>

<body style="margin:0px 0px 0px 0px;overflow:auto;background:#FFFFFF;">

<table style="font-family:Arial,Verdana,Times;font-size:12px;text-align:left;width:100%;border-collapse:collapse;padding:3px 3px 3px 3px">

<tr style="text-align:center;font-weight:bold;background:#9CBCE2">

<td></td>

</tr>

<tr>

<td>

<table style="font-family:Arial,Verdana,Times;font-size:12px;text-align:left;width:100%;border-spacing:0px; padding:3px 3px 3px 3px">

<tr>

<td>facility</td>

<td>W218</td>

</tr>

<tr bgcolor="#D4E4F3">

<td>level</td>

<td>2</td>

</tr>

</table>

</td>

</tr>

</table>

</body>

</html>]]></description>
			<styleUrl>#LineStyle002</styleUrl>
			<MultiGeometry>
				<LineString>
					<coordinates>
						-155.8532498354304,20.18249415241768,0 -155.8532517059293,20.18251518543342,0 -155.8532524221513,20.18255449213539,0 -155.8532645436499,20.18264837843265,0 -155.8532849689473,20.1827898735573,0 -155.8532873766413,20.18284038659564,0 -155.8532985229995,20.18296237324287,0 
					</coordinates>
				</LineString>
			</MultiGeometry>
		</Placemark>
		<Placemark id="ID_00031">
			<name>W220</name>
			<Snippet maxLines="0"></Snippet>
			<description><![CDATA[<html xmlns:fo="http://www.w3.org/1999/XSL/Format" xmlns:msxsl="urn:schemas-microsoft-com:xslt">

<head>

<META http-equiv="Content-Type" content="text/html">

<meta http-equiv="content-type" content="text/html; charset=UTF-8">

</head>

<body style="margin:0px 0px 0px 0px;overflow:auto;background:#FFFFFF;">

<table style="font-family:Arial,Verdana,Times;font-size:12px;text-align:left;width:100%;border-collapse:collapse;padding:3px 3px 3px 3px">

<tr style="text-align:center;font-weight:bold;background:#9CBCE2">

<td></td>

</tr>

<tr>

<td>

<table style="font-family:Arial,Verdana,Times;font-size:12px;text-align:left;width:100%;border-spacing:0px; padding:3px 3px 3px 3px">

<tr>

<td>facility</td>

<td>W220</td>

</tr>

<tr bgcolor="#D4E4F3">

<td>level</td>

<td>2</td>

</tr>

</table>

</td>

</tr>

</table>

</body>

</html>]]></description>
			<styleUrl>#LineStyle002</styleUrl>
			<MultiGeometry>
				<LineString>
					<coordinates>
						-155.8531413300076,20.18298739373257,0 -155.8531479167406,20.18302239242046,0 -155.8531483515855,20.1830462572046,0 -155.8531770039276,20.1832311497463,0 -155.853182564305,20.18329144116972,0 -155.8531919712239,20.18331796869482,0 -155.8532062191305,20.18344692610708,0 
					</coordinates>
				</LineString>
			</MultiGeometry>
		</Placemark>
		<Placemark id="ID_00032">
			<name>W220</name>
			<Snippet maxLines="0"></Snippet>
			<description><![CDATA[<html xmlns:fo="http://www.w3.org/1999/XSL/Format" xmlns:msxsl="urn:schemas-microsoft-com:xslt">

<head>

<META http-equiv="Content-Type" content="text/html">

<meta http-equiv="content-type" content="text/html; charset=UTF-8">

</head>

<body style="margin:0px 0px 0px 0px;overflow:auto;background:#FFFFFF;">

<table style="font-family:Arial,Verdana,Times;font-size:12px;text-align:left;width:100%;border-collapse:collapse;padding:3px 3px 3px 3px">

<tr style="text-align:center;font-weight:bold;background:#9CBCE2">

<td></td>

</tr>

<tr>

<td>

<table style="font-family:Arial,Verdana,Times;font-size:12px;text-align:left;width:100%;border-spacing:0px; padding:3px 3px 3px 3px">

<tr>

<td>facility</td>

<td>W220</td>

</tr>

<tr bgcolor="#D4E4F3">

<td>level</td>

<td>2</td>

</tr>

</table>

</td>

</tr>

</table>

</body>

</html>]]></description>
			<styleUrl>#LineStyle002</styleUrl>
			<MultiGeometry>
				<LineString>
					<coordinates>
						-155.8530910537646,20.18251358170988,0 -155.8530945389425,20.18254160963989,0 -155.8531026891774,20.18258079562255,0 -155.8531067882367,20.18264251501449,0 -155.8531119137042,20.18267894166364,0 -155.8531309543756,20.18282607621085,0 -155.8531455602386,20.1829746869977,0 
					</coordinates>
				</LineString>
			</MultiGeometry>
		</Placemark>
		<Placemark id="ID_00033">
			<name>W222</name>
			<Snippet maxLines="0"></Snippet>
			<description><![CDATA[<html xmlns:fo="http://www.w3.org/1999/XSL/Format" xmlns:msxsl="urn:schemas-microsoft-com:xslt">

<head>

<META http-equiv="Content-Type" content="text/html">

<meta http-equiv="content-type" content="text/html; charset=UTF-8">

</head>

<body style="margin:0px 0px 0px 0px;overflow:auto;background:#FFFFFF;">

<table style="font-family:Arial,Verdana,Times;font-size:12px;text-align:left;width:100%;border-collapse:collapse;padding:3px 3px 3px 3px">

<tr style="text-align:center;font-weight:bold;background:#9CBCE2">

<td></td>

</tr>

<tr>

<td>

<table style="font-family:Arial,Verdana,Times;font-size:12px;text-align:left;width:100%;border-spacing:0px; padding:3px 3px 3px 3px">

<tr>

<td>facility</td>

<td>W222</td>

</tr>

<tr bgcolor="#D4E4F3">

<td>level</td>

<td>2</td>

</tr>

</table>

</td>

</tr>

</table>

</body>

</html>]]></description>
			<styleUrl>#LineStyle002</styleUrl>
			<MultiGeometry>
				<LineString>
					<coordinates>
						-155.8529057907986,20.18254888736662,0 -155.8529067371221,20.18260082838113,0 -155.852905349237,20.1826879129618,0 -155.8529105769675,20.18272995486683,0 -155.8529145992334,20.18278746283756,0 -155.852913777415,20.18282398607124,0 -155.8529188516963,20.18285760510779,0 -155.8529310108666,20.18328007981734,0 
					</coordinates>
				</LineString>
			</MultiGeometry>
		</Placemark>
		<Placemark id="ID_00034">
			<name>W225</name>
			<Snippet maxLines="0"></Snippet>
			<description><![CDATA[<html xmlns:fo="http://www.w3.org/1999/XSL/Format" xmlns:msxsl="urn:schemas-microsoft-com:xslt">

<head>

<META http-equiv="Content-Type" content="text/html">

<meta http-equiv="content-type" content="text/html; charset=UTF-8">

</head>

<body style="margin:0px 0px 0px 0px;overflow:auto;background:#FFFFFF;">

<table style="font-family:Arial,Verdana,Times;font-size:12px;text-align:left;width:100%;border-collapse:collapse;padding:3px 3px 3px 3px">

<tr style="text-align:center;font-weight:bold;background:#9CBCE2">

<td></td>

</tr>

<tr>

<td>

<table style="font-family:Arial,Verdana,Times;font-size:12px;text-align:left;width:100%;border-spacing:0px; padding:3px 3px 3px 3px">

<tr>

<td>facility</td>

<td>W225</td>

</tr>

<tr bgcolor="#D4E4F3">

<td>level</td>

<td>2</td>

</tr>

</table>

</td>

</tr>

</table>

</body>

</html>]]></description>
			<styleUrl>#LineStyle002</styleUrl>
			<MultiGeometry>
				<LineString>
					<coordinates>
						-155.8523009157264,20.18104411942554,0 -155.8523251085243,20.18117478789109,0 -155.8523401785408,20.18124007384625,0 -155.8523629004196,20.18139885072054,0 -155.8523796751602,20.18155772413457,0 -155.8524296685788,20.18179843955975,0 -155.8524347585149,20.18186014291446,0 -155.8524802759222,20.18207284642979,0 -155.8525059693816,20.18228587177588,0 -155.8525112298725,20.18235693386466,0 -155.8525343955017,20.18254004339417,0 
					</coordinates>
				</LineString>
			</MultiGeometry>
		</Placemark>
		<Placemark id="ID_00035">
			<name>W145</name>
			<Snippet maxLines="0"></Snippet>
			<description><![CDATA[<html xmlns:fo="http://www.w3.org/1999/XSL/Format" xmlns:msxsl="urn:schemas-microsoft-com:xslt">

<head>

<META http-equiv="Content-Type" content="text/html">

<meta http-equiv="content-type" content="text/html; charset=UTF-8">

</head>

<body style="margin:0px 0px 0px 0px;overflow:auto;background:#FFFFFF;">

<table style="font-family:Arial,Verdana,Times;font-size:12px;text-align:left;width:100%;border-collapse:collapse;padding:3px 3px 3px 3px">

<tr style="text-align:center;font-weight:bold;background:#9CBCE2">

<td></td>

</tr>

<tr>

<td>

<table style="font-family:Arial,Verdana,Times;font-size:12px;text-align:left;width:100%;border-spacing:0px; padding:3px 3px 3px 3px">

<tr>

<td>facility</td>

<td>W145</td>

</tr>

<tr bgcolor="#D4E4F3">

<td>level</td>

<td>2</td>

</tr>

</table>

</td>

</tr>

</table>

</body>

</html>]]></description>
			<styleUrl>#LineStyle002</styleUrl>
			<MultiGeometry>
				<LineString>
					<coordinates>
						-155.859851377152,20.18139699890251,0 -155.8598472822246,20.18147815926862,0 -155.859849262693,20.1815866030364,0 -155.8598593178975,20.18164857610472,0 -155.8598544923185,20.18168972808999,0 -155.859861356077,20.18176017842549,0 -155.8598670664399,20.18188962477667,0 -155.8598630867635,20.18191601868203,0 -155.8598717769456,20.18196432281891,0 -155.8598723537997,20.18199590838009,0 -155.8598754685061,20.18204430327125,0 
					</coordinates>
				</LineString>
			</MultiGeometry>
		</Placemark>
		<Placemark id="ID_00036">
			<name>W147</name>
			<Snippet maxLines="0"></Snippet>
			<description><![CDATA[<html xmlns:fo="http://www.w3.org/1999/XSL/Format" xmlns:msxsl="urn:schemas-microsoft-com:xslt">

<head>

<META http-equiv="Content-Type" content="text/html">

<meta http-equiv="content-type" content="text/html; charset=UTF-8">

</head>

<body style="margin:0px 0px 0px 0px;overflow:auto;background:#FFFFFF;">

<table style="font-family:Arial,Verdana,Times;font-size:12px;text-align:left;width:100%;border-collapse:collapse;padding:3px 3px 3px 3px">

<tr style="text-align:center;font-weight:bold;background:#9CBCE2">

<td></td>

</tr>

<tr>

<td>

<table style="font-family:Arial,Verdana,Times;font-size:12px;text-align:left;width:100%;border-spacing:0px; padding:3px 3px 3px 3px">

<tr>

<td>facility</td>

<td>W147</td>

</tr>

<tr bgcolor="#D4E4F3">

<td>level</td>

<td>2</td>

</tr>

</table>

</td>

</tr>

</table>

</body>

</html>]]></description>
			<styleUrl>#LineStyle002</styleUrl>
			<MultiGeometry>
				<LineString>
					<coordinates>
						-155.8596699674025,20.18144629090411,0 -155.8596702365745,20.18146103083615,0 -155.8596788497471,20.18150512358593,0 -155.8596795034549,20.18154092056317,0 -155.859689193278,20.18158288945717,0 -155.8596862325956,20.18166508453136,0 -155.8596798497222,20.18174312264536,0 -155.8596753317269,20.18180112026727,0 -155.8596694102303,20.18184334325522,0 -155.8596877325223,20.18193045774315,0 -155.8597051896096,20.18197019387734,0 -155.8597232235323,20.18204151557369,0 
					</coordinates>
				</LineString>
			</MultiGeometry>
		</Placemark>
		<Placemark id="ID_00037">
			<name>W147</name>
			<Snippet maxLines="0"></Snippet>
			<description><![CDATA[<html xmlns:fo="http://www.w3.org/1999/XSL/Format" xmlns:msxsl="urn:schemas-microsoft-com:xslt">

<head>

<META http-equiv="Content-Type" content="text/html">

<meta http-equiv="content-type" content="text/html; charset=UTF-8">

</head>

<body style="margin:0px 0px 0px 0px;overflow:auto;background:#FFFFFF;">

<table style="font-family:Arial,Verdana,Times;font-size:12px;text-align:left;width:100%;border-collapse:collapse;padding:3px 3px 3px 3px">

<tr style="text-align:center;font-weight:bold;background:#9CBCE2">

<td></td>

</tr>

<tr>

<td>

<table style="font-family:Arial,Verdana,Times;font-size:12px;text-align:left;width:100%;border-spacing:0px; padding:3px 3px 3px 3px">

<tr>

<td>facility</td>

<td>W147</td>

</tr>

<tr bgcolor="#D4E4F3">

<td>level</td>

<td>2</td>

</tr>

</table>

</td>

</tr>

</table>

</body>

</html>]]></description>
			<styleUrl>#LineStyle002</styleUrl>
			<MultiGeometry>
				<LineString>
					<coordinates>
						-155.8596633344797,20.18138847477444,0 -155.8596682755133,20.18141472348469,0 
					</coordinates>
				</LineString>
			</MultiGeometry>
		</Placemark>
		<Placemark id="ID_00038">
			<name>W147</name>
			<Snippet maxLines="0"></Snippet>
			<description><![CDATA[<html xmlns:fo="http://www.w3.org/1999/XSL/Format" xmlns:msxsl="urn:schemas-microsoft-com:xslt">

<head>

<META http-equiv="Content-Type" content="text/html">

<meta http-equiv="content-type" content="text/html; charset=UTF-8">

</head>

<body style="margin:0px 0px 0px 0px;overflow:auto;background:#FFFFFF;">

<table style="font-family:Arial,Verdana,Times;font-size:12px;text-align:left;width:100%;border-collapse:collapse;padding:3px 3px 3px 3px">

<tr style="text-align:center;font-weight:bold;background:#9CBCE2">

<td></td>

</tr>

<tr>

<td>

<table style="font-family:Arial,Verdana,Times;font-size:12px;text-align:left;width:100%;border-spacing:0px; padding:3px 3px 3px 3px">

<tr>

<td>facility</td>

<td>W147</td>

</tr>

<tr bgcolor="#D4E4F3">

<td>level</td>

<td>2</td>

</tr>

</table>

</td>

</tr>

</table>

</body>

</html>]]></description>
			<styleUrl>#LineStyle002</styleUrl>
			<MultiGeometry>
				<LineString>
					<coordinates>
						-155.8595794720077,20.18052203146954,0 -155.859590815095,20.18059346210518,0 -155.8596044460482,20.1806680149991,0 -155.8596059840773,20.18075224319409,0 -155.8596019274573,20.18077442568862,0 -155.8596044844666,20.18079228788318,0 -155.8596141357377,20.180954318264,0 -155.8596130975516,20.18101963140983,0 -155.8596277667671,20.18108995473478,0 -155.8596283627708,20.18112259315823,0 -155.8596373027432,20.18118458440522,0 -155.8596483383557,20.18130025297035,0 -155.8596603544638,20.181347449833,0 -155.8596619117639,20.18137164728685,0 
					</coordinates>
				</LineString>
			</MultiGeometry>
		</Placemark>
		<Placemark id="ID_00039">
			<name>W149</name>
			<Snippet maxLines="0"></Snippet>
			<description><![CDATA[<html xmlns:fo="http://www.w3.org/1999/XSL/Format" xmlns:msxsl="urn:schemas-microsoft-com:xslt">

<head>

<META http-equiv="Content-Type" content="text/html">

<meta http-equiv="content-type" content="text/html; charset=UTF-8">

</head>

<body style="margin:0px 0px 0px 0px;overflow:auto;background:#FFFFFF;">

<table style="font-family:Arial,Verdana,Times;font-size:12px;text-align:left;width:100%;border-collapse:collapse;padding:3px 3px 3px 3px">

<tr style="text-align:center;font-weight:bold;background:#9CBCE2">

<td></td>

</tr>

<tr>

<td>

<table style="font-family:Arial,Verdana,Times;font-size:12px;text-align:left;width:100%;border-spacing:0px; padding:3px 3px 3px 3px">

<tr>

<td>facility</td>

<td>W149</td>

</tr>

<tr bgcolor="#D4E4F3">

<td>level</td>

<td>2</td>

</tr>

</table>

</td>

</tr>

</table>

</body>

</html>]]></description>
			<styleUrl>#LineStyle002</styleUrl>
			<MultiGeometry>
				<LineString>
					<coordinates>
						-155.8594946221758,20.18147250942227,0 -155.8594996593137,20.18150402240236,0 -155.8594966024143,20.18151986963398,0 -155.8595017549087,20.18155769972823,0 -155.8595010820022,20.18158193348254,0 -155.859511060165,20.18170077876626,0 -155.8595175969319,20.18175333064312,0 -155.8595285748631,20.18180475707148,0 -155.8595266907389,20.18182374471184,0 -155.8595332083138,20.18193632731971,0 -155.8595367651156,20.18200893783403,0 -155.8595404564806,20.18202783472911,0 
					</coordinates>
				</LineString>
			</MultiGeometry>
		</Placemark>
		<Placemark id="ID_00040">
			<name>W151</name>
			<Snippet maxLines="0"></Snippet>
			<description><![CDATA[<html xmlns:fo="http://www.w3.org/1999/XSL/Format" xmlns:msxsl="urn:schemas-microsoft-com:xslt">

<head>

<META http-equiv="Content-Type" content="text/html">

<meta http-equiv="content-type" content="text/html; charset=UTF-8">

</head>

<body style="margin:0px 0px 0px 0px;overflow:auto;background:#FFFFFF;">

<table style="font-family:Arial,Verdana,Times;font-size:12px;text-align:left;width:100%;border-collapse:collapse;padding:3px 3px 3px 3px">

<tr style="text-align:center;font-weight:bold;background:#9CBCE2">

<td></td>

</tr>

<tr>

<td>

<table style="font-family:Arial,Verdana,Times;font-size:12px;text-align:left;width:100%;border-spacing:0px; padding:3px 3px 3px 3px">

<tr>

<td>facility</td>

<td>W151</td>

</tr>

<tr bgcolor="#D4E4F3">

<td>level</td>

<td>2</td>

</tr>

</table>

</td>

</tr>

</table>

</body>

</html>]]></description>
			<styleUrl>#LineStyle002</styleUrl>
			<MultiGeometry>
				<LineString>
					<coordinates>
						-155.8593351829298,20.18153724100474,0 -155.8593343369773,20.18155199908831,0 -155.859341181265,20.18162139662165,0 -155.859341777226,20.18165403505134,0 -155.8593466220982,20.18167501951266,0 -155.859361060544,20.18179379222677,0 -155.8593592148488,20.18181488557286,0 -155.8593616372898,20.18182537780272,0 -155.8593619833378,20.18184432914822,0 -155.8593719229894,20.1819610687425,0 -155.8593779598785,20.18198624646272,0 -155.8593784020574,20.18201046207007,0 
					</coordinates>
				</LineString>
			</MultiGeometry>
		</Placemark>
		<Placemark id="ID_00041">
			<name>W151</name>
			<Snippet maxLines="0"></Snippet>
			<description><![CDATA[<html xmlns:fo="http://www.w3.org/1999/XSL/Format" xmlns:msxsl="urn:schemas-microsoft-com:xslt">

<head>

<META http-equiv="Content-Type" content="text/html">

<meta http-equiv="content-type" content="text/html; charset=UTF-8">

</head>

<body style="margin:0px 0px 0px 0px;overflow:auto;background:#FFFFFF;">

<table style="font-family:Arial,Verdana,Times;font-size:12px;text-align:left;width:100%;border-collapse:collapse;padding:3px 3px 3px 3px">

<tr style="text-align:center;font-weight:bold;background:#9CBCE2">

<td></td>

</tr>

<tr>

<td>

<table style="font-family:Arial,Verdana,Times;font-size:12px;text-align:left;width:100%;border-spacing:0px; padding:3px 3px 3px 3px">

<tr>

<td>facility</td>

<td>W151</td>

</tr>

<tr bgcolor="#D4E4F3">

<td>level</td>

<td>2</td>

</tr>

</table>

</td>

</tr>

</table>

</body>

</html>]]></description>
			<styleUrl>#LineStyle002</styleUrl>
			<MultiGeometry>
				<LineString>
					<coordinates>
						-155.8593315882742,20.18115710677011,0 -155.8593273584962,20.18123089718951,0 -155.8593282620271,20.18128038126306,0 -155.859319129632,20.18139111225928,0 -155.8593208406744,20.18142373254332,0 -155.8593249356997,20.18146473935363,0 -155.8593267428677,20.18150262390013,0 
					</coordinates>
				</LineString>
			</MultiGeometry>
		</Placemark>
		<Placemark id="ID_00042">
			<name>W151</name>
			<Snippet maxLines="0"></Snippet>
			<description><![CDATA[<html xmlns:fo="http://www.w3.org/1999/XSL/Format" xmlns:msxsl="urn:schemas-microsoft-com:xslt">

<head>

<META http-equiv="Content-Type" content="text/html">

<meta http-equiv="content-type" content="text/html; charset=UTF-8">

</head>

<body style="margin:0px 0px 0px 0px;overflow:auto;background:#FFFFFF;">

<table style="font-family:Arial,Verdana,Times;font-size:12px;text-align:left;width:100%;border-collapse:collapse;padding:3px 3px 3px 3px">

<tr style="text-align:center;font-weight:bold;background:#9CBCE2">

<td></td>

</tr>

<tr>

<td>

<table style="font-family:Arial,Verdana,Times;font-size:12px;text-align:left;width:100%;border-spacing:0px; padding:3px 3px 3px 3px">

<tr>

<td>facility</td>

<td>W151</td>

</tr>

<tr bgcolor="#D4E4F3">

<td>level</td>

<td>2</td>

</tr>

</table>

</td>

</tr>

</table>

</body>

</html>]]></description>
			<styleUrl>#LineStyle002</styleUrl>
			<MultiGeometry>
				<LineString>
					<coordinates>
						-155.8593589860283,20.18051949577169,0 -155.8593446243355,20.18058818524876,0 -155.8593430477594,20.18062401853343,0 -155.8593369147144,20.18065466014098,0 -155.859346450572,20.18068820625394,0 -155.8593491613389,20.18071449127749,0 -155.8593413556026,20.18077570190622,0 -155.8593375104043,20.18080946577863,0 -155.859342816604,20.18085571870901,0 -155.8593538520478,20.1809103037254,0 -155.8593557553178,20.18095345253682,0 -155.85935610125,20.181033487484,0 -155.8593610613457,20.18112187266297,0 -155.8593536978619,20.18114621530299,0 -155.8593511023287,20.18118733099639,0 -155.8593451806542,20.18129063758242,0 -155.8593427196911,20.18133912324391,0 
					</coordinates>
				</LineString>
			</MultiGeometry>
		</Placemark>
		<Placemark id="ID_00043">
			<name>W149</name>
			<Snippet maxLines="0"></Snippet>
			<description><![CDATA[<html xmlns:fo="http://www.w3.org/1999/XSL/Format" xmlns:msxsl="urn:schemas-microsoft-com:xslt">

<head>

<META http-equiv="Content-Type" content="text/html">

<meta http-equiv="content-type" content="text/html; charset=UTF-8">

</head>

<body style="margin:0px 0px 0px 0px;overflow:auto;background:#FFFFFF;">

<table style="font-family:Arial,Verdana,Times;font-size:12px;text-align:left;width:100%;border-collapse:collapse;padding:3px 3px 3px 3px">

<tr style="text-align:center;font-weight:bold;background:#9CBCE2">

<td></td>

</tr>

<tr>

<td>

<table style="font-family:Arial,Verdana,Times;font-size:12px;text-align:left;width:100%;border-spacing:0px; padding:3px 3px 3px 3px">

<tr>

<td>facility</td>

<td>W149</td>

</tr>

<tr bgcolor="#D4E4F3">

<td>level</td>

<td>2</td>

</tr>

</table>

</td>

</tr>

</table>

</body>

</html>]]></description>
			<styleUrl>#LineStyle002</styleUrl>
			<MultiGeometry>
				<LineString>
					<coordinates>
						-155.8594869063271,20.18128411839932,0 -155.8594872907913,20.18138662023742,0 -155.8594912640893,20.18144132017018,0 
					</coordinates>
				</LineString>
			</MultiGeometry>
		</Placemark>
		<Placemark id="ID_00044">
			<name>W149</name>
			<Snippet maxLines="0"></Snippet>
			<description><![CDATA[<html xmlns:fo="http://www.w3.org/1999/XSL/Format" xmlns:msxsl="urn:schemas-microsoft-com:xslt">

<head>

<META http-equiv="Content-Type" content="text/html">

<meta http-equiv="content-type" content="text/html; charset=UTF-8">

</head>

<body style="margin:0px 0px 0px 0px;overflow:auto;background:#FFFFFF;">

<table style="font-family:Arial,Verdana,Times;font-size:12px;text-align:left;width:100%;border-collapse:collapse;padding:3px 3px 3px 3px">

<tr style="text-align:center;font-weight:bold;background:#9CBCE2">

<td></td>

</tr>

<tr>

<td>

<table style="font-family:Arial,Verdana,Times;font-size:12px;text-align:left;width:100%;border-spacing:0px; padding:3px 3px 3px 3px">

<tr>

<td>facility</td>

<td>W149</td>

</tr>

<tr bgcolor="#D4E4F3">

<td>level</td>

<td>2</td>

</tr>

</table>

</td>

</tr>

</table>

</body>

</html>]]></description>
			<styleUrl>#LineStyle002</styleUrl>
			<MultiGeometry>
				<LineString>
					<coordinates>
						-155.8594581198058,20.18052209513116,0 -155.8594681682242,20.18066516210024,0 -155.8594657842048,20.18069749797215,0 -155.8594710135356,20.1807395394848,0 -155.859468526987,20.18076626014293,0 -155.8594696804593,20.18082943129611,0 -155.8594805749068,20.18093737897536,0 -155.8594804210394,20.18101040094719,0 -155.8594790879293,20.1811817375465,0 -155.8594844710982,20.18123220187424,0 
					</coordinates>
				</LineString>
			</MultiGeometry>
		</Placemark>
		<Placemark id="ID_00045">
			<name>W153</name>
			<Snippet maxLines="0"></Snippet>
			<description><![CDATA[<html xmlns:fo="http://www.w3.org/1999/XSL/Format" xmlns:msxsl="urn:schemas-microsoft-com:xslt">

<head>

<META http-equiv="Content-Type" content="text/html">

<meta http-equiv="content-type" content="text/html; charset=UTF-8">

</head>

<body style="margin:0px 0px 0px 0px;overflow:auto;background:#FFFFFF;">

<table style="font-family:Arial,Verdana,Times;font-size:12px;text-align:left;width:100%;border-collapse:collapse;padding:3px 3px 3px 3px">

<tr style="text-align:center;font-weight:bold;background:#9CBCE2">

<td></td>

</tr>

<tr>

<td>

<table style="font-family:Arial,Verdana,Times;font-size:12px;text-align:left;width:100%;border-spacing:0px; padding:3px 3px 3px 3px">

<tr>

<td>facility</td>

<td>W153</td>

</tr>

<tr bgcolor="#D4E4F3">

<td>level</td>

<td>2</td>

</tr>

</table>

</td>

</tr>

</table>

</body>

</html>]]></description>
			<styleUrl>#LineStyle002</styleUrl>
			<MultiGeometry>
				<LineString>
					<coordinates>
						-155.8591026412618,20.18158547494991,0 -155.8590979692635,20.18163504976086,0 -155.8590988919645,20.1816855866949,0 -155.8591120419711,20.18185598552946,0 -155.8591069278448,20.18188134472654,0 -155.8591091578911,20.18194239204004,0 -155.8591040437635,20.18196775123723,0 -155.8591087925033,20.18198347144342,0 -155.8591116186231,20.1820160735858,0 
					</coordinates>
				</LineString>
			</MultiGeometry>
		</Placemark>
		<Placemark id="ID_00046">
			<name>W161</name>
			<Snippet maxLines="0"></Snippet>
			<description><![CDATA[<html xmlns:fo="http://www.w3.org/1999/XSL/Format" xmlns:msxsl="urn:schemas-microsoft-com:xslt">

<head>

<META http-equiv="Content-Type" content="text/html">

<meta http-equiv="content-type" content="text/html; charset=UTF-8">

</head>

<body style="margin:0px 0px 0px 0px;overflow:auto;background:#FFFFFF;">

<table style="font-family:Arial,Verdana,Times;font-size:12px;text-align:left;width:100%;border-collapse:collapse;padding:3px 3px 3px 3px">

<tr style="text-align:center;font-weight:bold;background:#9CBCE2">

<td></td>

</tr>

<tr>

<td>

<table style="font-family:Arial,Verdana,Times;font-size:12px;text-align:left;width:100%;border-spacing:0px; padding:3px 3px 3px 3px">

<tr>

<td>facility</td>

<td>W161</td>

</tr>

<tr bgcolor="#D4E4F3">

<td>level</td>

<td>2</td>

</tr>

</table>

</td>

</tr>

</table>

</body>

</html>]]></description>
			<styleUrl>#LineStyle002</styleUrl>
			<MultiGeometry>
				<LineString>
					<coordinates>
						-155.8579927587555,20.18188353836991,0 -155.85799011862,20.18191934371761,0 -155.8579995985193,20.18198760453669,0 -155.8580220641988,20.18209063906957,0 -155.8580234264026,20.18212015976228,0 
					</coordinates>
				</LineString>
			</MultiGeometry>
		</Placemark>
		<Placemark id="ID_00047">
			<name>W163</name>
			<Snippet maxLines="0"></Snippet>
			<description><![CDATA[<html xmlns:fo="http://www.w3.org/1999/XSL/Format" xmlns:msxsl="urn:schemas-microsoft-com:xslt">

<head>

<META http-equiv="Content-Type" content="text/html">

<meta http-equiv="content-type" content="text/html; charset=UTF-8">

</head>

<body style="margin:0px 0px 0px 0px;overflow:auto;background:#FFFFFF;">

<table style="font-family:Arial,Verdana,Times;font-size:12px;text-align:left;width:100%;border-collapse:collapse;padding:3px 3px 3px 3px">

<tr style="text-align:center;font-weight:bold;background:#9CBCE2">

<td></td>

</tr>

<tr>

<td>

<table style="font-family:Arial,Verdana,Times;font-size:12px;text-align:left;width:100%;border-spacing:0px; padding:3px 3px 3px 3px">

<tr>

<td>facility</td>

<td>W163</td>

</tr>

<tr bgcolor="#D4E4F3">

<td>level</td>

<td>2</td>

</tr>

</table>

</td>

</tr>

</table>

</body>

</html>]]></description>
			<styleUrl>#LineStyle002</styleUrl>
			<MultiGeometry>
				<LineString>
					<coordinates>
						-155.857879672585,20.18151479645156,0 -155.8578734844657,20.18153666552749,0 -155.8578704559591,20.18161134937312,0 -155.8578747314052,20.1817253048868,0 -155.8578699056014,20.18176166408369,0 -155.8578654195922,20.18187679870193,0 -155.8578588904133,20.1819401369831,0 -155.8578484243127,20.18208853979911,0 -155.8578531171134,20.18210504892785,0 
					</coordinates>
				</LineString>
			</MultiGeometry>
		</Placemark>
		<Placemark id="ID_00048">
			<name>W163</name>
			<Snippet maxLines="0"></Snippet>
			<description><![CDATA[<html xmlns:fo="http://www.w3.org/1999/XSL/Format" xmlns:msxsl="urn:schemas-microsoft-com:xslt">

<head>

<META http-equiv="Content-Type" content="text/html">

<meta http-equiv="content-type" content="text/html; charset=UTF-8">

</head>

<body style="margin:0px 0px 0px 0px;overflow:auto;background:#FFFFFF;">

<table style="font-family:Arial,Verdana,Times;font-size:12px;text-align:left;width:100%;border-collapse:collapse;padding:3px 3px 3px 3px">

<tr style="text-align:center;font-weight:bold;background:#9CBCE2">

<td></td>

</tr>

<tr>

<td>

<table style="font-family:Arial,Verdana,Times;font-size:12px;text-align:left;width:100%;border-spacing:0px; padding:3px 3px 3px 3px">

<tr>

<td>facility</td>

<td>W163</td>

</tr>

<tr bgcolor="#D4E4F3">

<td>level</td>

<td>2</td>

</tr>

</table>

</td>

</tr>

</table>

</body>

</html>]]></description>
			<styleUrl>#LineStyle002</styleUrl>
			<MultiGeometry>
				<LineString>
					<coordinates>
						-155.8578988316633,20.18085123264028,0 -155.8579383229332,20.180969798304,0 -155.8579217645958,20.18102500698725,0 -155.8579139865904,20.18108007285055,0 -155.8578914481598,20.18116854973098,0 -155.8578726184033,20.18127977129867,0 -155.8578730722893,20.18130464211115,0 -155.8578662587758,20.18141255845084,0 
					</coordinates>
				</LineString>
			</MultiGeometry>
		</Placemark>
		<Placemark id="ID_00049">
			<name>W168</name>
			<Snippet maxLines="0"></Snippet>
			<description><![CDATA[<html xmlns:fo="http://www.w3.org/1999/XSL/Format" xmlns:msxsl="urn:schemas-microsoft-com:xslt">

<head>

<META http-equiv="Content-Type" content="text/html">

<meta http-equiv="content-type" content="text/html; charset=UTF-8">

</head>

<body style="margin:0px 0px 0px 0px;overflow:auto;background:#FFFFFF;">

<table style="font-family:Arial,Verdana,Times;font-size:12px;text-align:left;width:100%;border-collapse:collapse;padding:3px 3px 3px 3px">

<tr style="text-align:center;font-weight:bold;background:#9CBCE2">

<td></td>

</tr>

<tr>

<td>

<table style="font-family:Arial,Verdana,Times;font-size:12px;text-align:left;width:100%;border-spacing:0px; padding:3px 3px 3px 3px">

<tr>

<td>facility</td>

<td>W168</td>

</tr>

<tr bgcolor="#D4E4F3">

<td>level</td>

<td>2</td>

</tr>

</table>

</td>

</tr>

</table>

</body>

</html>]]></description>
			<styleUrl>#LineStyle002</styleUrl>
			<MultiGeometry>
				<LineString>
					<coordinates>
						-155.8575350449199,20.18086981893243,0 -155.8575389048232,20.18090085390881,0 -155.8575337188611,20.18097764603965,0 -155.8575305570038,20.18110519824568,0 -155.8575345484954,20.18120360954245,0 -155.8575284359709,20.18122962374794,0 -155.8575266356319,20.18143178841115,0 -155.8575196516953,20.18153037820829,0 -155.8575163196871,20.18164860385259,0 -155.857490183465,20.1819009207107,0 -155.8574722981344,20.18212407880875,0 -155.8574736793368,20.18213960521994,0 
					</coordinates>
				</LineString>
			</MultiGeometry>
		</Placemark>
		<Placemark id="ID_00050">
			<name>W171</name>
			<Snippet maxLines="0"></Snippet>
			<description><![CDATA[<html xmlns:fo="http://www.w3.org/1999/XSL/Format" xmlns:msxsl="urn:schemas-microsoft-com:xslt">

<head>

<META http-equiv="Content-Type" content="text/html">

<meta http-equiv="content-type" content="text/html; charset=UTF-8">

</head>

<body style="margin:0px 0px 0px 0px;overflow:auto;background:#FFFFFF;">

<table style="font-family:Arial,Verdana,Times;font-size:12px;text-align:left;width:100%;border-collapse:collapse;padding:3px 3px 3px 3px">

<tr style="text-align:center;font-weight:bold;background:#9CBCE2">

<td></td>

</tr>

<tr>

<td>

<table style="font-family:Arial,Verdana,Times;font-size:12px;text-align:left;width:100%;border-spacing:0px; padding:3px 3px 3px 3px">

<tr>

<td>facility</td>

<td>W171</td>

</tr>

<tr bgcolor="#D4E4F3">

<td>level</td>

<td>2</td>

</tr>

</table>

</td>

</tr>

</table>

</body>

</html>]]></description>
			<styleUrl>#LineStyle002</styleUrl>
			<MultiGeometry>
				<LineString>
					<coordinates>
						-155.8572855252129,20.18101362477771,0 -155.8572891194757,20.18109027412734,0 -155.8573069809413,20.18122681378552,0 -155.8572953041467,20.18130889443688,0 -155.8572898155472,20.18136910602353,0 -155.8572904773326,20.18140537597658,0 -155.8572855190331,20.1814344811832,0 -155.8572901532903,20.18156812616799,0 -155.8572970978298,20.18158770847651,0 -155.8573065572081,20.18174511659971,0 -155.8573012387983,20.18181465474425,0 -155.8572994399393,20.18189657475249,0 -155.8572934029979,20.18192673409324,0 -155.8572952947148,20.18197024018464,0 -155.8573039788985,20.18208516064411,0 -155.8573022943397,20.18211317601861,0 
					</coordinates>
				</LineString>
			</MultiGeometry>
		</Placemark>
		<Placemark id="ID_00051">
			<name>W174</name>
			<Snippet maxLines="0"></Snippet>
			<description><![CDATA[<html xmlns:fo="http://www.w3.org/1999/XSL/Format" xmlns:msxsl="urn:schemas-microsoft-com:xslt">

<head>

<META http-equiv="Content-Type" content="text/html">

<meta http-equiv="content-type" content="text/html; charset=UTF-8">

</head>

<body style="margin:0px 0px 0px 0px;overflow:auto;background:#FFFFFF;">

<table style="font-family:Arial,Verdana,Times;font-size:12px;text-align:left;width:100%;border-collapse:collapse;padding:3px 3px 3px 3px">

<tr style="text-align:center;font-weight:bold;background:#9CBCE2">

<td></td>

</tr>

<tr>

<td>

<table style="font-family:Arial,Verdana,Times;font-size:12px;text-align:left;width:100%;border-spacing:0px; padding:3px 3px 3px 3px">

<tr>

<td>facility</td>

<td>W174</td>

</tr>

<tr bgcolor="#D4E4F3">

<td>level</td>

<td>2</td>

</tr>

</table>

</td>

</tr>

</table>

</body>

</html>]]></description>
			<styleUrl>#LineStyle002</styleUrl>
			<MultiGeometry>
				<LineString>
					<coordinates>
						-155.8571121324536,20.18101080077584,0 -155.8570759474758,20.18125395172132,0 -155.8570776311258,20.18128605869591,0 -155.8570674289307,20.18144896954335,0 -155.8570552415255,20.18150307051076,0 -155.8570457955968,20.18170743274033,0 -155.8570460593454,20.18178206307575,0 -155.8570362920168,20.18196880846556,0 -155.8570388274439,20.18198742589166,0 -155.8570309536474,20.18209743268175,0 -155.8570238001924,20.18212657358313,0 -155.8570251246291,20.18213899114964,0 
					</coordinates>
				</LineString>
			</MultiGeometry>
		</Placemark>
		<Placemark id="ID_00052">
			<name>W177</name>
			<Snippet maxLines="0"></Snippet>
			<description><![CDATA[<html xmlns:fo="http://www.w3.org/1999/XSL/Format" xmlns:msxsl="urn:schemas-microsoft-com:xslt">

<head>

<META http-equiv="Content-Type" content="text/html">

<meta http-equiv="content-type" content="text/html; charset=UTF-8">

</head>

<body style="margin:0px 0px 0px 0px;overflow:auto;background:#FFFFFF;">

<table style="font-family:Arial,Verdana,Times;font-size:12px;text-align:left;width:100%;border-collapse:collapse;padding:3px 3px 3px 3px">

<tr style="text-align:center;font-weight:bold;background:#9CBCE2">

<td></td>

</tr>

<tr>

<td>

<table style="font-family:Arial,Verdana,Times;font-size:12px;text-align:left;width:100%;border-spacing:0px; padding:3px 3px 3px 3px">

<tr>

<td>facility</td>

<td>W177</td>

</tr>

<tr bgcolor="#D4E4F3">

<td>level</td>

<td>2</td>

</tr>

</table>

</td>

</tr>

</table>

</body>

</html>]]></description>
			<styleUrl>#LineStyle002</styleUrl>
			<MultiGeometry>
				<LineString>
					<coordinates>
						-155.8567543756174,20.18070241533989,0 -155.8567203640375,20.18106473904545,0 -155.8567155982125,20.18125485845211,0 -155.8567205681233,20.18128656647526,0 -155.8567145366454,20.18135715281656,0 -155.8567079758452,20.18139872318065,0 -155.8567130213804,20.18143457634276,0 -155.8567077727398,20.18146783263411,0 -155.8567167281048,20.18155752502179,0 -155.8567163233636,20.18161558076844,0 -155.8567187698009,20.18166944378738,0 -155.8567300722481,20.18172730918041,0 -155.8567620863424,20.1819576031715,0 -155.85675830111,20.18199083566872,0 -155.8567653142372,20.18205429928942,0 -155.8567677341326,20.18218694373906,0 
					</coordinates>
				</LineString>
			</MultiGeometry>
		</Placemark>
		<Placemark id="ID_00053">
			<name>W180</name>
			<Snippet maxLines="0"></Snippet>
			<description><![CDATA[<html xmlns:fo="http://www.w3.org/1999/XSL/Format" xmlns:msxsl="urn:schemas-microsoft-com:xslt">

<head>

<META http-equiv="Content-Type" content="text/html">

<meta http-equiv="content-type" content="text/html; charset=UTF-8">

</head>

<body style="margin:0px 0px 0px 0px;overflow:auto;background:#FFFFFF;">

<table style="font-family:Arial,Verdana,Times;font-size:12px;text-align:left;width:100%;border-collapse:collapse;padding:3px 3px 3px 3px">

<tr style="text-align:center;font-weight:bold;background:#9CBCE2">

<td></td>

</tr>

<tr>

<td>

<table style="font-family:Arial,Verdana,Times;font-size:12px;text-align:left;width:100%;border-spacing:0px; padding:3px 3px 3px 3px">

<tr>

<td>facility</td>

<td>W180</td>

</tr>

<tr bgcolor="#D4E4F3">

<td>level</td>

<td>2</td>

</tr>

</table>

</td>

</tr>

</table>

</body>

</html>]]></description>
			<styleUrl>#LineStyle002</styleUrl>
			<MultiGeometry>
				<LineString>
					<coordinates>
						-155.8564813155629,20.1815541731561,0 -155.8565120690016,20.18171538157598,0 -155.8565223616645,20.18179814162399,0 -155.8565169617528,20.1818231076346,0 -155.8565103000776,20.18185915114462,0 -155.8565117871543,20.18194067223293,0 -155.856523442429,20.18201788163123,0 -155.8565223318977,20.1820372494106,0 -155.856540269287,20.18213785275992,0 -155.8565573749255,20.18219285956618,0 -155.8565576269806,20.18220667669876,0 
					</coordinates>
				</LineString>
			</MultiGeometry>
		</Placemark>
		<Placemark id="ID_00054">
			<name>W180</name>
			<Snippet maxLines="0"></Snippet>
			<description><![CDATA[<html xmlns:fo="http://www.w3.org/1999/XSL/Format" xmlns:msxsl="urn:schemas-microsoft-com:xslt">

<head>

<META http-equiv="Content-Type" content="text/html">

<meta http-equiv="content-type" content="text/html; charset=UTF-8">

</head>

<body style="margin:0px 0px 0px 0px;overflow:auto;background:#FFFFFF;">

<table style="font-family:Arial,Verdana,Times;font-size:12px;text-align:left;width:100%;border-collapse:collapse;padding:3px 3px 3px 3px">

<tr style="text-align:center;font-weight:bold;background:#9CBCE2">

<td></td>

</tr>

<tr>

<td>

<table style="font-family:Arial,Verdana,Times;font-size:12px;text-align:left;width:100%;border-spacing:0px; padding:3px 3px 3px 3px">

<tr>

<td>facility</td>

<td>W180</td>

</tr>

<tr bgcolor="#D4E4F3">

<td>level</td>

<td>2</td>

</tr>

</table>

</td>

</tr>

</table>

</body>

</html>]]></description>
			<styleUrl>#LineStyle002</styleUrl>
			<MultiGeometry>
				<LineString>
					<coordinates>
						-155.856429518549,20.18113208553757,0 -155.8564330758135,20.18114654000034,0 -155.8564311453556,20.18116108367943,0 -155.8564351373739,20.18119937270102,0 -155.8564448994541,20.18131323916485,0 -155.8564516725566,20.18138361733684,0 -155.8564563273782,20.18139805395423,0 -155.8564550963213,20.18145094018303,0 -155.8564579341072,20.18148613818976,0 -155.8564649352502,20.18150882939972,0 
					</coordinates>
				</LineString>
			</MultiGeometry>
		</Placemark>
		<Placemark id="ID_00055">
			<name>W183</name>
			<Snippet maxLines="0"></Snippet>
			<description><![CDATA[<html xmlns:fo="http://www.w3.org/1999/XSL/Format" xmlns:msxsl="urn:schemas-microsoft-com:xslt">

<head>

<META http-equiv="Content-Type" content="text/html">

<meta http-equiv="content-type" content="text/html; charset=UTF-8">

</head>

<body style="margin:0px 0px 0px 0px;overflow:auto;background:#FFFFFF;">

<table style="font-family:Arial,Verdana,Times;font-size:12px;text-align:left;width:100%;border-collapse:collapse;padding:3px 3px 3px 3px">

<tr style="text-align:center;font-weight:bold;background:#9CBCE2">

<td></td>

</tr>

<tr>

<td>

<table style="font-family:Arial,Verdana,Times;font-size:12px;text-align:left;width:100%;border-spacing:0px; padding:3px 3px 3px 3px">

<tr>

<td>facility</td>

<td>W183</td>

</tr>

<tr bgcolor="#D4E4F3">

<td>level</td>

<td>2</td>

</tr>

</table>

</td>

</tr>

</table>

</body>

</html>]]></description>
			<styleUrl>#LineStyle002</styleUrl>
			<MultiGeometry>
				<LineString>
					<coordinates>
						-155.856217429142,20.18106089876671,0 -155.8562447908513,20.18111642996945,0 -155.8562719446691,20.18116056202668,0 -155.8563155604238,20.1812645488282,0 -155.8563242828296,20.18132141961948,0 -155.8563381149469,20.18135747548904,0 -155.8563373009281,20.18137303761052,0 -155.856349183683,20.18142260087236,0 -155.8563674413639,20.18158090270537,0 -155.8563682730637,20.18162649925356,0 -155.8563752150798,20.18176632637827,0 -155.8563846936683,20.18186464856293,0 -155.8564005295606,20.18201055064106,0 -155.8564090441459,20.18205602227856,0 -155.8564183715725,20.18214605417326,0 -155.8564298574756,20.18217385542932,0 -155.8564373123392,20.18222141747688,0 
					</coordinates>
				</LineString>
			</MultiGeometry>
		</Placemark>
		<Placemark id="ID_00056">
			<name>W191</name>
			<Snippet maxLines="0"></Snippet>
			<description><![CDATA[<html xmlns:fo="http://www.w3.org/1999/XSL/Format" xmlns:msxsl="urn:schemas-microsoft-com:xslt">

<head>

<META http-equiv="Content-Type" content="text/html">

<meta http-equiv="content-type" content="text/html; charset=UTF-8">

</head>

<body style="margin:0px 0px 0px 0px;overflow:auto;background:#FFFFFF;">

<table style="font-family:Arial,Verdana,Times;font-size:12px;text-align:left;width:100%;border-collapse:collapse;padding:3px 3px 3px 3px">

<tr style="text-align:center;font-weight:bold;background:#9CBCE2">

<td></td>

</tr>

<tr>

<td>

<table style="font-family:Arial,Verdana,Times;font-size:12px;text-align:left;width:100%;border-spacing:0px; padding:3px 3px 3px 3px">

<tr>

<td>facility</td>

<td>W191</td>

</tr>

<tr bgcolor="#D4E4F3">

<td>level</td>

<td>2</td>

</tr>

</table>

</td>

</tr>

</table>

</body>

</html>]]></description>
			<styleUrl>#LineStyle002</styleUrl>
			<MultiGeometry>
				<LineString>
					<coordinates>
						-155.855529987956,20.18090525787403,0 -155.8555260008957,20.18092743665908,0 -155.8555284972715,20.18098406317857,0 -155.8555195132616,20.18105331539669,0 -155.8555249616253,20.18111127606342,0 -155.8555211005375,20.18114036342203,0 -155.8555227109379,20.18130895639484,0 -155.8555246509717,20.18141534842231,0 -155.8555187197322,20.181491461646,0 -155.8555213904538,20.18163792339519,0 -155.8555308238892,20.18175386849993,0 -155.8555304187162,20.18181192429605,0 -155.8555452270634,20.18190152168211,0 -155.855545831772,20.1819346828308,0 -155.8555737583767,20.18210146594389,0 -155.8555682575188,20.18212090508626,0 -155.8555715370786,20.18214020151885,0 -155.8555659334405,20.18223427702714,0 -155.8555656290909,20.18229785967691,0 
					</coordinates>
				</LineString>
			</MultiGeometry>
		</Placemark>
		<Placemark id="ID_00057">
			<name>W194</name>
			<Snippet maxLines="0"></Snippet>
			<description><![CDATA[<html xmlns:fo="http://www.w3.org/1999/XSL/Format" xmlns:msxsl="urn:schemas-microsoft-com:xslt">

<head>

<META http-equiv="Content-Type" content="text/html">

<meta http-equiv="content-type" content="text/html; charset=UTF-8">

</head>

<body style="margin:0px 0px 0px 0px;overflow:auto;background:#FFFFFF;">

<table style="font-family:Arial,Verdana,Times;font-size:12px;text-align:left;width:100%;border-collapse:collapse;padding:3px 3px 3px 3px">

<tr style="text-align:center;font-weight:bold;background:#9CBCE2">

<td></td>

</tr>

<tr>

<td>

<table style="font-family:Arial,Verdana,Times;font-size:12px;text-align:left;width:100%;border-spacing:0px; padding:3px 3px 3px 3px">

<tr>

<td>facility</td>

<td>W194</td>

</tr>

<tr bgcolor="#D4E4F3">

<td>level</td>

<td>2</td>

</tr>

</table>

</td>

</tr>

</table>

</body>

</html>]]></description>
			<styleUrl>#LineStyle002</styleUrl>
			<MultiGeometry>
				<LineString>
					<coordinates>
						-155.855292834251,20.18163001779379,0 -155.8552935144781,20.18166732409546,0 -155.8552946985809,20.18173226469424,0 -155.8553131894038,20.18186326599788,0 -155.8553203782984,20.18193640175234,0 -155.8553334460076,20.18201082408856,0 -155.8553267840511,20.18204686758694,0 -155.8553259757042,20.18208281595387,0 -155.8553433580643,20.18215302179329,0 -155.8553422473869,20.18217238958271,0 -155.8553460812074,20.18222208374662,0 -155.8553471897824,20.18228287919418,0 -155.8553512251723,20.18234362707451,0 
					</coordinates>
				</LineString>
			</MultiGeometry>
		</Placemark>
		<Placemark id="ID_00058">
			<name>W194</name>
			<Snippet maxLines="0"></Snippet>
			<description><![CDATA[<html xmlns:fo="http://www.w3.org/1999/XSL/Format" xmlns:msxsl="urn:schemas-microsoft-com:xslt">

<head>

<META http-equiv="Content-Type" content="text/html">

<meta http-equiv="content-type" content="text/html; charset=UTF-8">

</head>

<body style="margin:0px 0px 0px 0px;overflow:auto;background:#FFFFFF;">

<table style="font-family:Arial,Verdana,Times;font-size:12px;text-align:left;width:100%;border-collapse:collapse;padding:3px 3px 3px 3px">

<tr style="text-align:center;font-weight:bold;background:#9CBCE2">

<td></td>

</tr>

<tr>

<td>

<table style="font-family:Arial,Verdana,Times;font-size:12px;text-align:left;width:100%;border-spacing:0px; padding:3px 3px 3px 3px">

<tr>

<td>facility</td>

<td>W194</td>

</tr>

<tr bgcolor="#D4E4F3">

<td>level</td>

<td>2</td>

</tr>

</table>

</td>

</tr>

</table>

</body>

</html>]]></description>
			<styleUrl>#LineStyle002</styleUrl>
			<MultiGeometry>
				<LineString>
					<coordinates>
						-155.8552285313796,20.18123439308532,0 -155.8552401355462,20.18130883922723,0 -155.8552495457401,20.18134323941375,0 -155.8552817360701,20.18150304271464,0 -155.8552896576991,20.18153608496281,0 
					</coordinates>
				</LineString>
			</MultiGeometry>
		</Placemark>
		<Placemark id="ID_00059">
			<name>W194</name>
			<Snippet maxLines="0"></Snippet>
			<description><![CDATA[<html xmlns:fo="http://www.w3.org/1999/XSL/Format" xmlns:msxsl="urn:schemas-microsoft-com:xslt">

<head>

<META http-equiv="Content-Type" content="text/html">

<meta http-equiv="content-type" content="text/html; charset=UTF-8">

</head>

<body style="margin:0px 0px 0px 0px;overflow:auto;background:#FFFFFF;">

<table style="font-family:Arial,Verdana,Times;font-size:12px;text-align:left;width:100%;border-collapse:collapse;padding:3px 3px 3px 3px">

<tr style="text-align:center;font-weight:bold;background:#9CBCE2">

<td></td>

</tr>

<tr>

<td>

<table style="font-family:Arial,Verdana,Times;font-size:12px;text-align:left;width:100%;border-spacing:0px; padding:3px 3px 3px 3px">

<tr>

<td>facility</td>

<td>W194</td>

</tr>

<tr bgcolor="#D4E4F3">

<td>level</td>

<td>2</td>

</tr>

</table>

</td>

</tr>

</table>

</body>

</html>]]></description>
			<styleUrl>#LineStyle002</styleUrl>
			<MultiGeometry>
				<LineString>
					<coordinates>
						-155.8551371324672,20.18078772447636,0 -155.8551362238568,20.18079810517525,0 -155.8551432625573,20.18082286903921,0 -155.8551654573257,20.18089610650583,0 -155.8551897321437,20.18102321302035,0 -155.8551953315356,20.1810894640029,0 -155.8552015183417,20.18112771741855,0 -155.8552076106815,20.181160789402,0 
					</coordinates>
				</LineString>
			</MultiGeometry>
		</Placemark>
		<Placemark id="ID_00060">
			<name>W196</name>
			<Snippet maxLines="0"></Snippet>
			<description><![CDATA[<html xmlns:fo="http://www.w3.org/1999/XSL/Format" xmlns:msxsl="urn:schemas-microsoft-com:xslt">

<head>

<META http-equiv="Content-Type" content="text/html">

<meta http-equiv="content-type" content="text/html; charset=UTF-8">

</head>

<body style="margin:0px 0px 0px 0px;overflow:auto;background:#FFFFFF;">

<table style="font-family:Arial,Verdana,Times;font-size:12px;text-align:left;width:100%;border-collapse:collapse;padding:3px 3px 3px 3px">

<tr style="text-align:center;font-weight:bold;background:#9CBCE2">

<td></td>

</tr>

<tr>

<td>

<table style="font-family:Arial,Verdana,Times;font-size:12px;text-align:left;width:100%;border-spacing:0px; padding:3px 3px 3px 3px">

<tr>

<td>facility</td>

<td>W196</td>

</tr>

<tr bgcolor="#D4E4F3">

<td>level</td>

<td>2</td>

</tr>

</table>

</td>

</tr>

</table>

</body>

</html>]]></description>
			<styleUrl>#LineStyle002</styleUrl>
			<MultiGeometry>
				<LineString>
					<coordinates>
						-155.8551378097384,20.18150323591614,0 -155.855146915371,20.18160121878263,0 -155.8551483513322,20.18167997654074,0 -155.8551537996129,20.18173793722938,0 -155.8551709780769,20.18187725263327,0 -155.8551714567411,20.18190350521803,0 -155.8551813204481,20.18196277627306,0 -155.8551850534312,20.18200694358852,0 -155.8552156271879,20.18223864362027,0 -155.8552282917903,20.18229095852741,0 -155.8552271307121,20.18230756288797,0 -155.8552277353665,20.18234072404437,0 
					</coordinates>
				</LineString>
			</MultiGeometry>
		</Placemark>
		<Placemark id="ID_00061">
			<name>W196</name>
			<Snippet maxLines="0"></Snippet>
			<description><![CDATA[<html xmlns:fo="http://www.w3.org/1999/XSL/Format" xmlns:msxsl="urn:schemas-microsoft-com:xslt">

<head>

<META http-equiv="Content-Type" content="text/html">

<meta http-equiv="content-type" content="text/html; charset=UTF-8">

</head>

<body style="margin:0px 0px 0px 0px;overflow:auto;background:#FFFFFF;">

<table style="font-family:Arial,Verdana,Times;font-size:12px;text-align:left;width:100%;border-collapse:collapse;padding:3px 3px 3px 3px">

<tr style="text-align:center;font-weight:bold;background:#9CBCE2">

<td></td>

</tr>

<tr>

<td>

<table style="font-family:Arial,Verdana,Times;font-size:12px;text-align:left;width:100%;border-spacing:0px; padding:3px 3px 3px 3px">

<tr>

<td>facility</td>

<td>W196</td>

</tr>

<tr bgcolor="#D4E4F3">

<td>level</td>

<td>2</td>

</tr>

</table>

</td>

</tr>

</table>

</body>

</html>]]></description>
			<styleUrl>#LineStyle002</styleUrl>
			<MultiGeometry>
				<LineString>
					<coordinates>
						-155.8549762254532,20.1808199822757,0 -155.8549948441263,20.18087772897751,0 -155.8550320041896,20.18104919967298,0 -155.8550447762264,20.18108734609228,0 -155.8550814074092,20.18122980074187,0 -155.8550919843849,20.18126798282368,0 -155.8550945573485,20.18128867288129,0 -155.855124527785,20.18142708937333,0 
					</coordinates>
				</LineString>
			</MultiGeometry>
		</Placemark>
		<Placemark id="ID_00062">
			<name>W198</name>
			<Snippet maxLines="0"></Snippet>
			<description><![CDATA[<html xmlns:fo="http://www.w3.org/1999/XSL/Format" xmlns:msxsl="urn:schemas-microsoft-com:xslt">

<head>

<META http-equiv="Content-Type" content="text/html">

<meta http-equiv="content-type" content="text/html; charset=UTF-8">

</head>

<body style="margin:0px 0px 0px 0px;overflow:auto;background:#FFFFFF;">

<table style="font-family:Arial,Verdana,Times;font-size:12px;text-align:left;width:100%;border-collapse:collapse;padding:3px 3px 3px 3px">

<tr style="text-align:center;font-weight:bold;background:#9CBCE2">

<td></td>

</tr>

<tr>

<td>

<table style="font-family:Arial,Verdana,Times;font-size:12px;text-align:left;width:100%;border-spacing:0px; padding:3px 3px 3px 3px">

<tr>

<td>facility</td>

<td>W198</td>

</tr>

<tr bgcolor="#D4E4F3">

<td>level</td>

<td>2</td>

</tr>

</table>

</td>

</tr>

</table>

</body>

</html>]]></description>
			<styleUrl>#LineStyle002</styleUrl>
			<MultiGeometry>
				<LineString>
					<coordinates>
						-155.8549651099034,20.18150500566316,0 -155.8549883409487,20.18173544297941,0 -155.8549968671238,20.18180164641128,0 -155.8550096575568,20.18186086992553,0 -155.85507309934,20.18236984292014,0 
					</coordinates>
				</LineString>
			</MultiGeometry>
		</Placemark>
		<Placemark id="ID_00063">
			<name>W198</name>
			<Snippet maxLines="0"></Snippet>
			<description><![CDATA[<html xmlns:fo="http://www.w3.org/1999/XSL/Format" xmlns:msxsl="urn:schemas-microsoft-com:xslt">

<head>

<META http-equiv="Content-Type" content="text/html">

<meta http-equiv="content-type" content="text/html; charset=UTF-8">

</head>

<body style="margin:0px 0px 0px 0px;overflow:auto;background:#FFFFFF;">

<table style="font-family:Arial,Verdana,Times;font-size:12px;text-align:left;width:100%;border-collapse:collapse;padding:3px 3px 3px 3px">

<tr style="text-align:center;font-weight:bold;background:#9CBCE2">

<td></td>

</tr>

<tr>

<td>

<table style="font-family:Arial,Verdana,Times;font-size:12px;text-align:left;width:100%;border-spacing:0px; padding:3px 3px 3px 3px">

<tr>

<td>facility</td>

<td>W198</td>

</tr>

<tr bgcolor="#D4E4F3">

<td>level</td>

<td>2</td>

</tr>

</table>

</td>

</tr>

</table>

</body>

</html>]]></description>
			<styleUrl>#LineStyle002</styleUrl>
			<MultiGeometry>
				<LineString>
					<coordinates>
						-155.8548461084425,20.18083687754713,0 -155.8548487758163,20.18086274904728,0 -155.8548657094368,20.18094851117309,0 -155.8548763430085,20.18098980213748,0 -155.8549109300529,20.18114058280497,0 -155.8549189529345,20.18115911112638,0 -155.8549192363179,20.18117465542469,0 -155.8549505479438,20.18138664831149,0 -155.8549574355132,20.18140312188986,0 
					</coordinates>
				</LineString>
			</MultiGeometry>
		</Placemark>
		<Placemark id="ID_00064">
			<name>W201</name>
			<Snippet maxLines="0"></Snippet>
			<description><![CDATA[<html xmlns:fo="http://www.w3.org/1999/XSL/Format" xmlns:msxsl="urn:schemas-microsoft-com:xslt">

<head>

<META http-equiv="Content-Type" content="text/html">

<meta http-equiv="content-type" content="text/html; charset=UTF-8">

</head>

<body style="margin:0px 0px 0px 0px;overflow:auto;background:#FFFFFF;">

<table style="font-family:Arial,Verdana,Times;font-size:12px;text-align:left;width:100%;border-collapse:collapse;padding:3px 3px 3px 3px">

<tr style="text-align:center;font-weight:bold;background:#9CBCE2">

<td></td>

</tr>

<tr>

<td>

<table style="font-family:Arial,Verdana,Times;font-size:12px;text-align:left;width:100%;border-spacing:0px; padding:3px 3px 3px 3px">

<tr>

<td>facility</td>

<td>W201</td>

</tr>

<tr bgcolor="#D4E4F3">

<td>level</td>

<td>2</td>

</tr>

</table>

</td>

</tr>

</table>

</body>

</html>]]></description>
			<styleUrl>#LineStyle002</styleUrl>
			<MultiGeometry>
				<LineString>
					<coordinates>
						-155.8546139961236,20.18086172620896,0 -155.8546189907792,20.18089481606171,0 -155.8546322091282,20.18097752880343,0 -155.8546554672228,20.18112918467201,0 -155.8546745618822,20.18129334730065,0 -155.8546840727054,20.18133327439535,0 -155.8547173959427,20.18155525507196,0 -155.8547189324384,20.18163953972245,0 -155.8547201666782,20.18170724378528,0 -155.8547276071693,20.18179419675496,0 -155.854730254447,20.18185911360736,0 -155.8547278566109,20.18188817718875,0 -155.8547250029318,20.18197253316861,0 -155.8547386245325,20.18207735332344,0 -155.8547514149068,20.18213657686397,0 -155.8547568378912,20.18219315586272,0 -155.8547765650738,20.18231169804775,0 -155.8547746710505,20.18236839593617,0 
					</coordinates>
				</LineString>
			</MultiGeometry>
		</Placemark>
		<Placemark id="ID_00065">
			<name>W204</name>
			<Snippet maxLines="0"></Snippet>
			<description><![CDATA[<html xmlns:fo="http://www.w3.org/1999/XSL/Format" xmlns:msxsl="urn:schemas-microsoft-com:xslt">

<head>

<META http-equiv="Content-Type" content="text/html">

<meta http-equiv="content-type" content="text/html; charset=UTF-8">

</head>

<body style="margin:0px 0px 0px 0px;overflow:auto;background:#FFFFFF;">

<table style="font-family:Arial,Verdana,Times;font-size:12px;text-align:left;width:100%;border-collapse:collapse;padding:3px 3px 3px 3px">

<tr style="text-align:center;font-weight:bold;background:#9CBCE2">

<td></td>

</tr>

<tr>

<td>

<table style="font-family:Arial,Verdana,Times;font-size:12px;text-align:left;width:100%;border-spacing:0px; padding:3px 3px 3px 3px">

<tr>

<td>facility</td>

<td>W204</td>

</tr>

<tr bgcolor="#D4E4F3">

<td>level</td>

<td>2</td>

</tr>

</table>

</td>

</tr>

</table>

</body>

</html>]]></description>
			<styleUrl>#LineStyle002</styleUrl>
			<MultiGeometry>
				<LineString>
					<coordinates>
						-155.8544801135405,20.18134672371005,0 -155.8544891944225,20.18141660384839,0 -155.8544947759025,20.18150865483952,0 -155.8544878778178,20.18155852341243,0 -155.8544851172029,20.18162122459914,0 -155.8544889489962,20.18172436101535,0 -155.8544829576287,20.1818239713584,0 -155.854490120948,20.18189572547849,0 -155.8545132297377,20.18198564886405,0 -155.8545401738041,20.18207182426376,0 -155.8545683269267,20.1822243220072,0 -155.8545924097837,20.18236767170544,0 
					</coordinates>
				</LineString>
			</MultiGeometry>
		</Placemark>
		<Placemark id="ID_00066">
			<name>W205</name>
			<Snippet maxLines="0"></Snippet>
			<description><![CDATA[<html xmlns:fo="http://www.w3.org/1999/XSL/Format" xmlns:msxsl="urn:schemas-microsoft-com:xslt">

<head>

<META http-equiv="Content-Type" content="text/html">

<meta http-equiv="content-type" content="text/html; charset=UTF-8">

</head>

<body style="margin:0px 0px 0px 0px;overflow:auto;background:#FFFFFF;">

<table style="font-family:Arial,Verdana,Times;font-size:12px;text-align:left;width:100%;border-collapse:collapse;padding:3px 3px 3px 3px">

<tr style="text-align:center;font-weight:bold;background:#9CBCE2">

<td></td>

</tr>

<tr>

<td>

<table style="font-family:Arial,Verdana,Times;font-size:12px;text-align:left;width:100%;border-spacing:0px; padding:3px 3px 3px 3px">

<tr>

<td>facility</td>

<td>W205</td>

</tr>

<tr bgcolor="#D4E4F3">

<td>level</td>

<td>2</td>

</tr>

</table>

</td>

</tr>

</table>

</body>

</html>]]></description>
			<styleUrl>#LineStyle002</styleUrl>
			<MultiGeometry>
				<LineString>
					<coordinates>
						-155.8543572889162,20.18135424763293,0 -155.8543525770439,20.18141698052348,0 -155.8543659968178,20.18151074702086,0 -155.8543804911974,20.18166346672977,0 -155.8543761151501,20.1817446224987,0 -155.8543815286965,20.18182746205735,0 -155.8543968291195,20.18202439666386,0 -155.8543989077301,20.18224550290581,0 -155.8544171032304,20.1823871054604,0 
					</coordinates>
				</LineString>
			</MultiGeometry>
		</Placemark>
		<Placemark id="ID_00067">
			<name>W207</name>
			<Snippet maxLines="0"></Snippet>
			<description><![CDATA[<html xmlns:fo="http://www.w3.org/1999/XSL/Format" xmlns:msxsl="urn:schemas-microsoft-com:xslt">

<head>

<META http-equiv="Content-Type" content="text/html">

<meta http-equiv="content-type" content="text/html; charset=UTF-8">

</head>

<body style="margin:0px 0px 0px 0px;overflow:auto;background:#FFFFFF;">

<table style="font-family:Arial,Verdana,Times;font-size:12px;text-align:left;width:100%;border-collapse:collapse;padding:3px 3px 3px 3px">

<tr style="text-align:center;font-weight:bold;background:#9CBCE2">

<td></td>

</tr>

<tr>

<td>

<table style="font-family:Arial,Verdana,Times;font-size:12px;text-align:left;width:100%;border-spacing:0px; padding:3px 3px 3px 3px">

<tr>

<td>facility</td>

<td>W207</td>

</tr>

<tr bgcolor="#D4E4F3">

<td>level</td>

<td>2</td>

</tr>

</table>

</td>

</tr>

</table>

</body>

</html>]]></description>
			<styleUrl>#LineStyle002</styleUrl>
			<MultiGeometry>
				<LineString>
					<coordinates>
						-155.8542752715046,20.1813518943817,0 -155.8542756708419,20.18148088625321,0 -155.854286632103,20.1816539345471,0 -155.8542837971139,20.18192671998019,0 -155.8542910946751,20.18200584327033,0 -155.8542974484608,20.18214026689823,0 -155.854309622316,20.18227275313631,0 -155.8543028249135,20.18232814857325,0 -155.8543112006279,20.18235934067,0 -155.854313823462,20.18239615472896,0 
					</coordinates>
				</LineString>
			</MultiGeometry>
		</Placemark>
		<Placemark id="ID_00068">
			<name>W209</name>
			<Snippet maxLines="0"></Snippet>
			<description><![CDATA[<html xmlns:fo="http://www.w3.org/1999/XSL/Format" xmlns:msxsl="urn:schemas-microsoft-com:xslt">

<head>

<META http-equiv="Content-Type" content="text/html">

<meta http-equiv="content-type" content="text/html; charset=UTF-8">

</head>

<body style="margin:0px 0px 0px 0px;overflow:auto;background:#FFFFFF;">

<table style="font-family:Arial,Verdana,Times;font-size:12px;text-align:left;width:100%;border-collapse:collapse;padding:3px 3px 3px 3px">

<tr style="text-align:center;font-weight:bold;background:#9CBCE2">

<td></td>

</tr>

<tr>

<td>

<table style="font-family:Arial,Verdana,Times;font-size:12px;text-align:left;width:100%;border-spacing:0px; padding:3px 3px 3px 3px">

<tr>

<td>facility</td>

<td>W209</td>

</tr>

<tr bgcolor="#D4E4F3">

<td>level</td>

<td>2</td>

</tr>

</table>

</td>

</tr>

</table>

</body>

</html>]]></description>
			<styleUrl>#LineStyle002</styleUrl>
			<MultiGeometry>
				<LineString>
					<coordinates>
						-155.8542063453117,20.18121111589141,0 -155.8542006895183,20.18132914913264,0 -155.8541882027027,20.18150073552263,0 -155.8541621582146,20.18167807065652,0 -155.8541557301171,20.18175373126574,0 -155.8541524657005,20.18178879813786,0 -155.8541522605733,20.18188462882689,0 -155.8541593157496,20.18216462494514,0 -155.8541746159855,20.18236155959424,0 -155.8541790892584,20.18239281509643,0 
					</coordinates>
				</LineString>
			</MultiGeometry>
		</Placemark>
		<Placemark id="ID_00069">
			<name>W210</name>
			<Snippet maxLines="0"></Snippet>
			<description><![CDATA[<html xmlns:fo="http://www.w3.org/1999/XSL/Format" xmlns:msxsl="urn:schemas-microsoft-com:xslt">

<head>

<META http-equiv="Content-Type" content="text/html">

<meta http-equiv="content-type" content="text/html; charset=UTF-8">

</head>

<body style="margin:0px 0px 0px 0px;overflow:auto;background:#FFFFFF;">

<table style="font-family:Arial,Verdana,Times;font-size:12px;text-align:left;width:100%;border-collapse:collapse;padding:3px 3px 3px 3px">

<tr style="text-align:center;font-weight:bold;background:#9CBCE2">

<td></td>

</tr>

<tr>

<td>

<table style="font-family:Arial,Verdana,Times;font-size:12px;text-align:left;width:100%;border-spacing:0px; padding:3px 3px 3px 3px">

<tr>

<td>facility</td>

<td>W210</td>

</tr>

<tr bgcolor="#D4E4F3">

<td>level</td>

<td>2</td>

</tr>

</table>

</td>

</tr>

</table>

</body>

</html>]]></description>
			<styleUrl>#LineStyle002</styleUrl>
			<MultiGeometry>
				<LineString>
					<coordinates>
						-155.8540410943154,20.1813538556687,0 -155.8540480484179,20.18162832496651,0 -155.8540428999283,20.18166710811238,0 -155.8540488505236,20.18177942431943,0 -155.8540637512989,20.18184736712051,0 -155.854058468504,20.18187878111256,0 -155.854061191988,20.18192112205056,0 -155.8540762234122,20.1821033184238,0 -155.8540754474361,20.18216783021339,0 -155.85408869928,20.18225238529564,0 -155.8541008394029,20.1823830292788,0 
					</coordinates>
				</LineString>
			</MultiGeometry>
		</Placemark>
		<Placemark id="ID_00070">
			<name>W215</name>
			<Snippet maxLines="0"></Snippet>
			<description><![CDATA[<html xmlns:fo="http://www.w3.org/1999/XSL/Format" xmlns:msxsl="urn:schemas-microsoft-com:xslt">

<head>

<META http-equiv="Content-Type" content="text/html">

<meta http-equiv="content-type" content="text/html; charset=UTF-8">

</head>

<body style="margin:0px 0px 0px 0px;overflow:auto;background:#FFFFFF;">

<table style="font-family:Arial,Verdana,Times;font-size:12px;text-align:left;width:100%;border-collapse:collapse;padding:3px 3px 3px 3px">

<tr style="text-align:center;font-weight:bold;background:#9CBCE2">

<td></td>

</tr>

<tr>

<td>

<table style="font-family:Arial,Verdana,Times;font-size:12px;text-align:left;width:100%;border-spacing:0px; padding:3px 3px 3px 3px">

<tr>

<td>facility</td>

<td>W215</td>

</tr>

<tr bgcolor="#D4E4F3">

<td>level</td>

<td>2</td>

</tr>

</table>

</td>

</tr>

</table>

</body>

</html>]]></description>
			<styleUrl>#LineStyle002</styleUrl>
			<MultiGeometry>
				<LineString>
					<coordinates>
						-155.8532543019761,20.18108698432154,0 -155.8532683284919,20.18113374883241,0 -155.8532766273054,20.18118751698726,0 -155.8532898953537,20.1812729933452,0 -155.8533217564165,20.18141483492551,0 -155.8533502879318,20.18153461654683,0 -155.85335735,20.18160084391071,0 -155.8533700894475,20.18165730418823,0 -155.853369607936,20.18171121492525,0 -155.8533790177677,20.18174561525747,0 -155.8533832285947,20.18181603530052,0 -155.8533816361697,20.1818893138429,0 -155.8533894536045,20.1819969927136,0 -155.8533874835319,20.18204954549777,0 -155.8533944449586,20.18211024598361,0 -155.8533981491679,20.18223319503794,0 -155.8534029643141,20.18233677628398,0 -155.8534096236388,20.18238089616071,0 -155.8534102279106,20.18241405736969,0 -155.8534213781828,20.18246363281091,0 
					</coordinates>
				</LineString>
			</MultiGeometry>
		</Placemark>
		<Placemark id="ID_00071">
			<name>W217</name>
			<Snippet maxLines="0"></Snippet>
			<description><![CDATA[<html xmlns:fo="http://www.w3.org/1999/XSL/Format" xmlns:msxsl="urn:schemas-microsoft-com:xslt">

<head>

<META http-equiv="Content-Type" content="text/html">

<meta http-equiv="content-type" content="text/html; charset=UTF-8">

</head>

<body style="margin:0px 0px 0px 0px;overflow:auto;background:#FFFFFF;">

<table style="font-family:Arial,Verdana,Times;font-size:12px;text-align:left;width:100%;border-collapse:collapse;padding:3px 3px 3px 3px">

<tr style="text-align:center;font-weight:bold;background:#9CBCE2">

<td></td>

</tr>

<tr>

<td>

<table style="font-family:Arial,Verdana,Times;font-size:12px;text-align:left;width:100%;border-spacing:0px; padding:3px 3px 3px 3px">

<tr>

<td>facility</td>

<td>W217</td>

</tr>

<tr bgcolor="#D4E4F3">

<td>level</td>

<td>2</td>

</tr>

</table>

</td>

</tr>

</table>

</body>

</html>]]></description>
			<styleUrl>#LineStyle002</styleUrl>
			<MultiGeometry>
				<LineString>
					<coordinates>
						-155.8530684506362,20.18109000231841,0 -155.8530766738578,20.1811396253386,0 -155.8530859325349,20.18116573539467,0 -155.8530848467397,20.18118648492227,0 -155.8531024293581,20.18126774486428,0 -155.8531100987822,20.18128697009291,0 -155.8531198357823,20.18133933277875,0 -155.8531351746462,20.18137778323225,0 -155.853143548962,20.18143569654859,0 -155.8531593661605,20.18150039963007,0 -155.8531808859297,20.1815567173457,0 -155.8531985441898,20.18164212241627,0 -155.8532039917519,20.18170008325314,0 -155.8532171591408,20.1817800327423,0 -155.8532296435917,20.18190283923094,0 -155.8532520414311,20.1820876803996,0 -155.8532770357107,20.18233467506431,0 -155.8532925226604,20.18246157914966,0 
					</coordinates>
				</LineString>
			</MultiGeometry>
		</Placemark>
		<Placemark id="ID_00072">
			<name>W219</name>
			<Snippet maxLines="0"></Snippet>
			<description><![CDATA[<html xmlns:fo="http://www.w3.org/1999/XSL/Format" xmlns:msxsl="urn:schemas-microsoft-com:xslt">

<head>

<META http-equiv="Content-Type" content="text/html">

<meta http-equiv="content-type" content="text/html; charset=UTF-8">

</head>

<body style="margin:0px 0px 0px 0px;overflow:auto;background:#FFFFFF;">

<table style="font-family:Arial,Verdana,Times;font-size:12px;text-align:left;width:100%;border-collapse:collapse;padding:3px 3px 3px 3px">

<tr style="text-align:center;font-weight:bold;background:#9CBCE2">

<td></td>

</tr>

<tr>

<td>

<table style="font-family:Arial,Verdana,Times;font-size:12px;text-align:left;width:100%;border-spacing:0px; padding:3px 3px 3px 3px">

<tr>

<td>facility</td>

<td>W219</td>

</tr>

<tr bgcolor="#D4E4F3">

<td>level</td>

<td>2</td>

</tr>

</table>

</td>

</tr>

</table>

</body>

</html>]]></description>
			<styleUrl>#LineStyle002</styleUrl>
			<MultiGeometry>
				<LineString>
					<coordinates>
						-155.8529510264986,20.18107255926898,0 -155.8529682314425,20.18113309346868,0 -155.8529731502548,20.1811620382551,0 -155.8530045578891,20.18127900901322,0 -155.8530124035135,20.18130790627136,0 -155.8530619476834,20.1815365347444,0 -155.8530742087143,20.1815667424233,0 -155.8530981233141,20.18167415993663,0 -155.8531035204934,20.18172935734577,0 -155.8531199167384,20.1818258399295,0 -155.8531194351478,20.1818797506754,0 -155.8531433717827,20.18206871326223,0 -155.8531525517851,20.1821708415259,0 -155.8531598907671,20.18225226779123,0 -155.8531639756619,20.18231577925952,0 -155.8531662195182,20.18235858873209,0 -155.8531828425043,20.18246750674704,0 
					</coordinates>
				</LineString>
			</MultiGeometry>
		</Placemark>
		<Placemark id="ID_00073">
			<name>W221</name>
			<Snippet maxLines="0"></Snippet>
			<description><![CDATA[<html xmlns:fo="http://www.w3.org/1999/XSL/Format" xmlns:msxsl="urn:schemas-microsoft-com:xslt">

<head>

<META http-equiv="Content-Type" content="text/html">

<meta http-equiv="content-type" content="text/html; charset=UTF-8">

</head>

<body style="margin:0px 0px 0px 0px;overflow:auto;background:#FFFFFF;">

<table style="font-family:Arial,Verdana,Times;font-size:12px;text-align:left;width:100%;border-collapse:collapse;padding:3px 3px 3px 3px">

<tr style="text-align:center;font-weight:bold;background:#9CBCE2">

<td></td>

</tr>

<tr>

<td>

<table style="font-family:Arial,Verdana,Times;font-size:12px;text-align:left;width:100%;border-spacing:0px; padding:3px 3px 3px 3px">

<tr>

<td>facility</td>

<td>W221</td>

</tr>

<tr bgcolor="#D4E4F3">

<td>level</td>

<td>2</td>

</tr>

</table>

</td>

</tr>

</table>

</body>

</html>]]></description>
			<styleUrl>#LineStyle002</styleUrl>
			<MultiGeometry>
				<LineString>
					<coordinates>
						-155.8528646231944,20.18129817387524,0 -155.8528819780321,20.1813937195223,0 -155.8529008096744,20.18157032594142,0 -155.8529074016713,20.18161076128091,0 -155.8529062559893,20.18165500793254,0 -155.852910829664,20.18169179037336,0 -155.852934604319,20.1819254444067,0 -155.8529447922175,20.18205612027755,0 -155.8529645348035,20.18217558398102,0 -155.8529792673542,20.18223431547325,0 -155.8529800057914,20.18227484585573,0 -155.8530016281459,20.18249747778821,0 
					</coordinates>
				</LineString>
			</MultiGeometry>
		</Placemark>
		<Placemark id="ID_00074">
			<name>W221</name>
			<Snippet maxLines="0"></Snippet>
			<description><![CDATA[<html xmlns:fo="http://www.w3.org/1999/XSL/Format" xmlns:msxsl="urn:schemas-microsoft-com:xslt">

<head>

<META http-equiv="Content-Type" content="text/html">

<meta http-equiv="content-type" content="text/html; charset=UTF-8">

</head>

<body style="margin:0px 0px 0px 0px;overflow:auto;background:#FFFFFF;">

<table style="font-family:Arial,Verdana,Times;font-size:12px;text-align:left;width:100%;border-collapse:collapse;padding:3px 3px 3px 3px">

<tr style="text-align:center;font-weight:bold;background:#9CBCE2">

<td></td>

</tr>

<tr>

<td>

<table style="font-family:Arial,Verdana,Times;font-size:12px;text-align:left;width:100%;border-spacing:0px; padding:3px 3px 3px 3px">

<tr>

<td>facility</td>

<td>W221</td>

</tr>

<tr bgcolor="#D4E4F3">

<td>level</td>

<td>2</td>

</tr>

</table>

</td>

</tr>

</table>

</body>

</html>]]></description>
			<styleUrl>#LineStyle002</styleUrl>
			<MultiGeometry>
				<LineString>
					<coordinates>
						-155.8528007143216,20.18102762367636,0 -155.8528154517788,20.18111342177329,0 -155.8528470111764,20.18121864203311,0 -155.8528498292672,20.18125280390923,0 
					</coordinates>
				</LineString>
			</MultiGeometry>
		</Placemark>
		<Placemark id="ID_00075">
			<name>W223</name>
			<Snippet maxLines="0"></Snippet>
			<description><![CDATA[<html xmlns:fo="http://www.w3.org/1999/XSL/Format" xmlns:msxsl="urn:schemas-microsoft-com:xslt">

<head>

<META http-equiv="Content-Type" content="text/html">

<meta http-equiv="content-type" content="text/html; charset=UTF-8">

</head>

<body style="margin:0px 0px 0px 0px;overflow:auto;background:#FFFFFF;">

<table style="font-family:Arial,Verdana,Times;font-size:12px;text-align:left;width:100%;border-collapse:collapse;padding:3px 3px 3px 3px">

<tr style="text-align:center;font-weight:bold;background:#9CBCE2">

<td></td>

</tr>

<tr>

<td>

<table style="font-family:Arial,Verdana,Times;font-size:12px;text-align:left;width:100%;border-spacing:0px; padding:3px 3px 3px 3px">

<tr>

<td>facility</td>

<td>W223</td>

</tr>

<tr bgcolor="#D4E4F3">

<td>level</td>

<td>2</td>

</tr>

</table>

</td>

</tr>

</table>

</body>

</html>]]></description>
			<styleUrl>#LineStyle002</styleUrl>
			<MultiGeometry>
				<LineString>
					<coordinates>
						-155.8527930804341,20.18213529175999,0 -155.8527975221721,20.18225857443216,0 -155.8528024007065,20.18234556918846,0 -155.8528135814015,20.18241691268782,0 -155.8528181767666,20.18248836311602,0 -155.852824325344,20.18252454409712,0 
					</coordinates>
				</LineString>
			</MultiGeometry>
		</Placemark>
		<Placemark id="ID_00076">
			<name>W223</name>
			<Snippet maxLines="0"></Snippet>
			<description><![CDATA[<html xmlns:fo="http://www.w3.org/1999/XSL/Format" xmlns:msxsl="urn:schemas-microsoft-com:xslt">

<head>

<META http-equiv="Content-Type" content="text/html">

<meta http-equiv="content-type" content="text/html; charset=UTF-8">

</head>

<body style="margin:0px 0px 0px 0px;overflow:auto;background:#FFFFFF;">

<table style="font-family:Arial,Verdana,Times;font-size:12px;text-align:left;width:100%;border-collapse:collapse;padding:3px 3px 3px 3px">

<tr style="text-align:center;font-weight:bold;background:#9CBCE2">

<td></td>

</tr>

<tr>

<td>

<table style="font-family:Arial,Verdana,Times;font-size:12px;text-align:left;width:100%;border-spacing:0px; padding:3px 3px 3px 3px">

<tr>

<td>facility</td>

<td>W223</td>

</tr>

<tr bgcolor="#D4E4F3">

<td>level</td>

<td>2</td>

</tr>

</table>

</td>

</tr>

</table>

</body>

</html>]]></description>
			<styleUrl>#LineStyle002</styleUrl>
			<MultiGeometry>
				<LineString>
					<coordinates>
						-155.8527453536513,20.18174527040688,0 -155.8527915675423,20.18211251123664,0 
					</coordinates>
				</LineString>
			</MultiGeometry>
		</Placemark>
		<Placemark id="ID_00077">
			<name>W223</name>
			<Snippet maxLines="0"></Snippet>
			<description><![CDATA[<html xmlns:fo="http://www.w3.org/1999/XSL/Format" xmlns:msxsl="urn:schemas-microsoft-com:xslt">

<head>

<META http-equiv="Content-Type" content="text/html">

<meta http-equiv="content-type" content="text/html; charset=UTF-8">

</head>

<body style="margin:0px 0px 0px 0px;overflow:auto;background:#FFFFFF;">

<table style="font-family:Arial,Verdana,Times;font-size:12px;text-align:left;width:100%;border-collapse:collapse;padding:3px 3px 3px 3px">

<tr style="text-align:center;font-weight:bold;background:#9CBCE2">

<td></td>

</tr>

<tr>

<td>

<table style="font-family:Arial,Verdana,Times;font-size:12px;text-align:left;width:100%;border-spacing:0px; padding:3px 3px 3px 3px">

<tr>

<td>facility</td>

<td>W223</td>

</tr>

<tr bgcolor="#D4E4F3">

<td>level</td>

<td>2</td>

</tr>

</table>

</td>

</tr>

</table>

</body>

</html>]]></description>
			<styleUrl>#LineStyle002</styleUrl>
			<MultiGeometry>
				<LineString>
					<coordinates>
						-155.8526158179047,20.18102279362901,0 -155.8526406785952,20.18112190313005,0 -155.8526665938034,20.18133916734165,0 -155.8526796296058,20.18139182203871,0 -155.8526898069573,20.1814683648306,0 -155.8527159730122,20.18157885565571,0 -155.8527406425095,20.18172772478602,0 
					</coordinates>
				</LineString>
			</MultiGeometry>
		</Placemark>
		<Placemark id="ID_00078">
			<name>W041</name>
			<Snippet maxLines="0"></Snippet>
			<description><![CDATA[<html xmlns:fo="http://www.w3.org/1999/XSL/Format" xmlns:msxsl="urn:schemas-microsoft-com:xslt">

<head>

<META http-equiv="Content-Type" content="text/html">

<meta http-equiv="content-type" content="text/html; charset=UTF-8">

</head>

<body style="margin:0px 0px 0px 0px;overflow:auto;background:#FFFFFF;">

<table style="font-family:Arial,Verdana,Times;font-size:12px;text-align:left;width:100%;border-collapse:collapse;padding:3px 3px 3px 3px">

<tr style="text-align:center;font-weight:bold;background:#9CBCE2">

<td></td>

</tr>

<tr>

<td>

<table style="font-family:Arial,Verdana,Times;font-size:12px;text-align:left;width:100%;border-spacing:0px; padding:3px 3px 3px 3px">

<tr>

<td>facility</td>

<td>W041</td>

</tr>

<tr bgcolor="#D4E4F3">

<td>level</td>

<td>2</td>

</tr>

</table>

</td>

</tr>

</table>

</body>

</html>]]></description>
			<styleUrl>#LineStyle002</styleUrl>
			<MultiGeometry>
				<LineString>
					<coordinates>
						-155.8673595093601,20.18179475382044,0 -155.8673666047306,20.18187551051687,0 -155.8673689792405,20.18192850290755,0 -155.8673824904853,20.18205290558414,0 -155.8673899460393,20.18207664791967,0 
					</coordinates>
				</LineString>
			</MultiGeometry>
		</Placemark>
		<Placemark id="ID_00079">
			<name>W042</name>
			<Snippet maxLines="0"></Snippet>
			<description><![CDATA[<html xmlns:fo="http://www.w3.org/1999/XSL/Format" xmlns:msxsl="urn:schemas-microsoft-com:xslt">

<head>

<META http-equiv="Content-Type" content="text/html">

<meta http-equiv="content-type" content="text/html; charset=UTF-8">

</head>

<body style="margin:0px 0px 0px 0px;overflow:auto;background:#FFFFFF;">

<table style="font-family:Arial,Verdana,Times;font-size:12px;text-align:left;width:100%;border-collapse:collapse;padding:3px 3px 3px 3px">

<tr style="text-align:center;font-weight:bold;background:#9CBCE2">

<td></td>

</tr>

<tr>

<td>

<table style="font-family:Arial,Verdana,Times;font-size:12px;text-align:left;width:100%;border-spacing:0px; padding:3px 3px 3px 3px">

<tr>

<td>facility</td>

<td>W042</td>

</tr>

<tr bgcolor="#D4E4F3">

<td>level</td>

<td>2</td>

</tr>

</table>

</td>

</tr>

</table>

</body>

</html>]]></description>
			<styleUrl>#LineStyle002</styleUrl>
			<MultiGeometry>
				<LineString>
					<coordinates>
						-155.8673115204402,20.18139780339978,0 -155.8673019165307,20.18148678730423,0 -155.8673040483124,20.18152652587491,0 -155.8673119649177,20.18157545048931,0 -155.8673087487144,20.18162985990239,0 -155.8673067906372,20.18167629411107,0 -155.8673130851031,20.18171331318902,0 -155.8673124336924,20.18175442295816,0 -155.8673207143531,20.1818232283079,0 -155.867318732016,20.18186833713311,0 -155.8673213006607,20.18193193258691,0 -155.8673220044604,20.18197036868083,0 -155.8673333838595,20.18205503279846,0 
					</coordinates>
				</LineString>
			</MultiGeometry>
		</Placemark>
		<Placemark id="ID_00080">
			<name>W042</name>
			<Snippet maxLines="0"></Snippet>
			<description><![CDATA[<html xmlns:fo="http://www.w3.org/1999/XSL/Format" xmlns:msxsl="urn:schemas-microsoft-com:xslt">

<head>

<META http-equiv="Content-Type" content="text/html">

<meta http-equiv="content-type" content="text/html; charset=UTF-8">

</head>

<body style="margin:0px 0px 0px 0px;overflow:auto;background:#FFFFFF;">

<table style="font-family:Arial,Verdana,Times;font-size:12px;text-align:left;width:100%;border-collapse:collapse;padding:3px 3px 3px 3px">

<tr style="text-align:center;font-weight:bold;background:#9CBCE2">

<td></td>

</tr>

<tr>

<td>

<table style="font-family:Arial,Verdana,Times;font-size:12px;text-align:left;width:100%;border-spacing:0px; padding:3px 3px 3px 3px">

<tr>

<td>facility</td>

<td>W042</td>

</tr>

<tr bgcolor="#D4E4F3">

<td>level</td>

<td>2</td>

</tr>

</table>

</td>

</tr>

</table>

</body>

</html>]]></description>
			<styleUrl>#LineStyle002</styleUrl>
			<MultiGeometry>
				<LineString>
					<coordinates>
						-155.8669880830491,20.18055479568103,0 -155.866990310562,20.18057420409391,0 -155.8670059307051,20.18060930332371,0 -155.8670232607283,20.18063553612345,0 -155.8670543069318,20.18069513150671,0 -155.8671052019379,20.18081627267375,0 -155.8671380875009,20.18087407031412,0 -155.8671616472444,20.18093378783387,0 -155.867170072105,20.18098491380245,0 -155.8671800774162,20.18102010463283,0 -155.8672091550628,20.1810744289813,0 -155.8672229360314,20.18111132589809,0 -155.867242752568,20.18117110448381,0 -155.8672738636979,20.18123423415589,0 -155.8672779629108,20.18125361201438,0 -155.8672959402057,20.18131518830946,0 -155.8673062044347,20.18136451654052,0 -155.8673100447974,20.18136975698219,0 
					</coordinates>
				</LineString>
			</MultiGeometry>
		</Placemark>
		<Placemark id="ID_00081">
			<name>W042</name>
			<Snippet maxLines="0"></Snippet>
			<description><![CDATA[<html xmlns:fo="http://www.w3.org/1999/XSL/Format" xmlns:msxsl="urn:schemas-microsoft-com:xslt">

<head>

<META http-equiv="Content-Type" content="text/html">

<meta http-equiv="content-type" content="text/html; charset=UTF-8">

</head>

<body style="margin:0px 0px 0px 0px;overflow:auto;background:#FFFFFF;">

<table style="font-family:Arial,Verdana,Times;font-size:12px;text-align:left;width:100%;border-collapse:collapse;padding:3px 3px 3px 3px">

<tr style="text-align:center;font-weight:bold;background:#9CBCE2">

<td></td>

</tr>

<tr>

<td>

<table style="font-family:Arial,Verdana,Times;font-size:12px;text-align:left;width:100%;border-spacing:0px; padding:3px 3px 3px 3px">

<tr>

<td>facility</td>

<td>W042</td>

</tr>

<tr bgcolor="#D4E4F3">

<td>level</td>

<td>2</td>

</tr>

</table>

</td>

</tr>

</table>

</body>

</html>]]></description>
			<styleUrl>#LineStyle002</styleUrl>
			<MultiGeometry>
				<LineString>
					<coordinates>
						-155.866944610077,20.18042999794345,0 -155.8669681049559,20.18048618115374,0 
					</coordinates>
				</LineString>
			</MultiGeometry>
		</Placemark>
		<Placemark id="ID_00082">
			<name>W051</name>
			<Snippet maxLines="0"></Snippet>
			<description><![CDATA[<html xmlns:fo="http://www.w3.org/1999/XSL/Format" xmlns:msxsl="urn:schemas-microsoft-com:xslt">

<head>

<META http-equiv="Content-Type" content="text/html">

<meta http-equiv="content-type" content="text/html; charset=UTF-8">

</head>

<body style="margin:0px 0px 0px 0px;overflow:auto;background:#FFFFFF;">

<table style="font-family:Arial,Verdana,Times;font-size:12px;text-align:left;width:100%;border-collapse:collapse;padding:3px 3px 3px 3px">

<tr style="text-align:center;font-weight:bold;background:#9CBCE2">

<td></td>

</tr>

<tr>

<td>

<table style="font-family:Arial,Verdana,Times;font-size:12px;text-align:left;width:100%;border-spacing:0px; padding:3px 3px 3px 3px">

<tr>

<td>facility</td>

<td>W051</td>

</tr>

<tr bgcolor="#D4E4F3">

<td>level</td>

<td>2</td>

</tr>

</table>

</td>

</tr>

</table>

</body>

</html>]]></description>
			<styleUrl>#LineStyle002</styleUrl>
			<MultiGeometry>
				<LineString>
					<coordinates>
						-155.8664313540156,20.1805177959509,0 -155.8664552276216,20.18061385693695,0 -155.8664662104576,20.18063853612645,0 -155.8664856884495,20.18066705405999,0 -155.8665066195426,20.18071742364537,0 -155.8665291675099,20.18079859122011,0 -155.8665722645422,20.18090925356749,0 -155.8665818852923,20.18091705128028,0 -155.8665898371529,20.18094874024963,0 
					</coordinates>
				</LineString>
			</MultiGeometry>
		</Placemark>
		<Placemark id="ID_00083">
			<name>W051</name>
			<Snippet maxLines="0"></Snippet>
			<description><![CDATA[<html xmlns:fo="http://www.w3.org/1999/XSL/Format" xmlns:msxsl="urn:schemas-microsoft-com:xslt">

<head>

<META http-equiv="Content-Type" content="text/html">

<meta http-equiv="content-type" content="text/html; charset=UTF-8">

</head>

<body style="margin:0px 0px 0px 0px;overflow:auto;background:#FFFFFF;">

<table style="font-family:Arial,Verdana,Times;font-size:12px;text-align:left;width:100%;border-collapse:collapse;padding:3px 3px 3px 3px">

<tr style="text-align:center;font-weight:bold;background:#9CBCE2">

<td></td>

</tr>

<tr>

<td>

<table style="font-family:Arial,Verdana,Times;font-size:12px;text-align:left;width:100%;border-spacing:0px; padding:3px 3px 3px 3px">

<tr>

<td>facility</td>

<td>W051</td>

</tr>

<tr bgcolor="#D4E4F3">

<td>level</td>

<td>2</td>

</tr>

</table>

</td>

</tr>

</table>

</body>

</html>]]></description>
			<styleUrl>#LineStyle002</styleUrl>
			<MultiGeometry>
				<LineString>
					<coordinates>
						-155.8663714646237,20.18035271907772,0 -155.8664213876021,20.18049111150626,0 
					</coordinates>
				</LineString>
			</MultiGeometry>
		</Placemark>
		<Placemark id="ID_00084">
			<name>W043</name>
			<Snippet maxLines="0"></Snippet>
			<description><![CDATA[<html xmlns:fo="http://www.w3.org/1999/XSL/Format" xmlns:msxsl="urn:schemas-microsoft-com:xslt">

<head>

<META http-equiv="Content-Type" content="text/html">

<meta http-equiv="content-type" content="text/html; charset=UTF-8">

</head>

<body style="margin:0px 0px 0px 0px;overflow:auto;background:#FFFFFF;">

<table style="font-family:Arial,Verdana,Times;font-size:12px;text-align:left;width:100%;border-collapse:collapse;padding:3px 3px 3px 3px">

<tr style="text-align:center;font-weight:bold;background:#9CBCE2">

<td></td>

</tr>

<tr>

<td>

<table style="font-family:Arial,Verdana,Times;font-size:12px;text-align:left;width:100%;border-spacing:0px; padding:3px 3px 3px 3px">

<tr>

<td>facility</td>

<td>W043</td>

</tr>

<tr bgcolor="#D4E4F3">

<td>level</td>

<td>2</td>

</tr>

</table>

</td>

</tr>

</table>

</body>

</html>]]></description>
			<styleUrl>#LineStyle002</styleUrl>
			<MultiGeometry>
				<LineString>
					<coordinates>
						-155.8672819384328,20.18207339394602,0 -155.8672853880742,20.18208924699182,0 -155.8672897660025,20.18215579592035,0 -155.8673002969588,20.18221329542437,0 -155.8673149845456,20.18226774408775,0 -155.8673154213936,20.18229160097289,0 -155.8673311253993,20.18234404437713,0 
					</coordinates>
				</LineString>
			</MultiGeometry>
		</Placemark>
		<Placemark id="ID_00085">
			<name>W045</name>
			<Snippet maxLines="0"></Snippet>
			<description><![CDATA[<html xmlns:fo="http://www.w3.org/1999/XSL/Format" xmlns:msxsl="urn:schemas-microsoft-com:xslt">

<head>

<META http-equiv="Content-Type" content="text/html">

<meta http-equiv="content-type" content="text/html; charset=UTF-8">

</head>

<body style="margin:0px 0px 0px 0px;overflow:auto;background:#FFFFFF;">

<table style="font-family:Arial,Verdana,Times;font-size:12px;text-align:left;width:100%;border-collapse:collapse;padding:3px 3px 3px 3px">

<tr style="text-align:center;font-weight:bold;background:#9CBCE2">

<td></td>

</tr>

<tr>

<td>

<table style="font-family:Arial,Verdana,Times;font-size:12px;text-align:left;width:100%;border-spacing:0px; padding:3px 3px 3px 3px">

<tr>

<td>facility</td>

<td>W045</td>

</tr>

<tr bgcolor="#D4E4F3">

<td>level</td>

<td>2</td>

</tr>

</table>

</td>

</tr>

</table>

</body>

</html>]]></description>
			<styleUrl>#LineStyle002</styleUrl>
			<MultiGeometry>
				<LineString>
					<coordinates>
						-155.8670766050005,20.18207475618057,0 -155.8670768416042,20.18208767866303,0 -155.8670924180997,20.18213316384222,0 -155.8671016959702,20.18217974614008,0 -155.8671231553424,20.1822589426703,0 -155.8671387864775,20.18230740995201,0 -155.8671480643788,20.18235399224366,0 
					</coordinates>
				</LineString>
			</MultiGeometry>
		</Placemark>
		<Placemark id="ID_00086">
			<name>W048</name>
			<Snippet maxLines="0"></Snippet>
			<description><![CDATA[<html xmlns:fo="http://www.w3.org/1999/XSL/Format" xmlns:msxsl="urn:schemas-microsoft-com:xslt">

<head>

<META http-equiv="Content-Type" content="text/html">

<meta http-equiv="content-type" content="text/html; charset=UTF-8">

</head>

<body style="margin:0px 0px 0px 0px;overflow:auto;background:#FFFFFF;">

<table style="font-family:Arial,Verdana,Times;font-size:12px;text-align:left;width:100%;border-collapse:collapse;padding:3px 3px 3px 3px">

<tr style="text-align:center;font-weight:bold;background:#9CBCE2">

<td></td>

</tr>

<tr>

<td>

<table style="font-family:Arial,Verdana,Times;font-size:12px;text-align:left;width:100%;border-spacing:0px; padding:3px 3px 3px 3px">

<tr>

<td>facility</td>

<td>W048</td>

</tr>

<tr bgcolor="#D4E4F3">

<td>level</td>

<td>2</td>

</tr>

</table>

</td>

</tr>

</table>

</body>

</html>]]></description>
			<styleUrl>#LineStyle002</styleUrl>
			<MultiGeometry>
				<LineString>
					<coordinates>
						-155.866978694095,20.18207635393577,0 -155.8670013699906,20.18216447964555,0 -155.8670028959944,20.18219030743179,0 -155.8670312727673,20.18230220412321,0 -155.8670389518206,20.18231898249149,0 -155.8670425106487,20.18234079976668,0 -155.8670577595617,20.18236839227824,0 
					</coordinates>
				</LineString>
			</MultiGeometry>
		</Placemark>
		<Placemark id="ID_00087">
			<name>W055</name>
			<Snippet maxLines="0"></Snippet>
			<description><![CDATA[<html xmlns:fo="http://www.w3.org/1999/XSL/Format" xmlns:msxsl="urn:schemas-microsoft-com:xslt">

<head>

<META http-equiv="Content-Type" content="text/html">

<meta http-equiv="content-type" content="text/html; charset=UTF-8">

</head>

<body style="margin:0px 0px 0px 0px;overflow:auto;background:#FFFFFF;">

<table style="font-family:Arial,Verdana,Times;font-size:12px;text-align:left;width:100%;border-collapse:collapse;padding:3px 3px 3px 3px">

<tr style="text-align:center;font-weight:bold;background:#9CBCE2">

<td></td>

</tr>

<tr>

<td>

<table style="font-family:Arial,Verdana,Times;font-size:12px;text-align:left;width:100%;border-spacing:0px; padding:3px 3px 3px 3px">

<tr>

<td>facility</td>

<td>W055</td>

</tr>

<tr bgcolor="#D4E4F3">

<td>level</td>

<td>2</td>

</tr>

</table>

</td>

</tr>

</table>

</body>

</html>]]></description>
			<styleUrl>#LineStyle002</styleUrl>
			<MultiGeometry>
				<LineString>
					<coordinates>
						-155.866619201572,20.1820772481603,0 -155.8666228240235,20.18210254458356,0 -155.866623387568,20.18221961826586,0 -155.8666268053037,20.18223373176648,0 -155.8666215100864,20.18224649592836,0 -155.8666275170023,20.1823157527423,0 -155.866622767713,20.18235833802881,0 -155.8666169422033,20.18238528010852,0 -155.8666187943805,20.18240016490374,0 
					</coordinates>
				</LineString>
			</MultiGeometry>
		</Placemark>
		<Placemark id="ID_00088">
			<name>W054</name>
			<Snippet maxLines="0"></Snippet>
			<description><![CDATA[<html xmlns:fo="http://www.w3.org/1999/XSL/Format" xmlns:msxsl="urn:schemas-microsoft-com:xslt">

<head>

<META http-equiv="Content-Type" content="text/html">

<meta http-equiv="content-type" content="text/html; charset=UTF-8">

</head>

<body style="margin:0px 0px 0px 0px;overflow:auto;background:#FFFFFF;">

<table style="font-family:Arial,Verdana,Times;font-size:12px;text-align:left;width:100%;border-collapse:collapse;padding:3px 3px 3px 3px">

<tr style="text-align:center;font-weight:bold;background:#9CBCE2">

<td></td>

</tr>

<tr>

<td>

<table style="font-family:Arial,Verdana,Times;font-size:12px;text-align:left;width:100%;border-spacing:0px; padding:3px 3px 3px 3px">

<tr>

<td>facility</td>

<td>W054</td>

</tr>

<tr bgcolor="#D4E4F3">

<td>level</td>

<td>2</td>

</tr>

</table>

</td>

</tr>

</table>

</body>

</html>]]></description>
			<styleUrl>#LineStyle002</styleUrl>
			<MultiGeometry>
				<LineString>
					<coordinates>
						-155.8665708887639,20.18149392016546,0 -155.866577806062,20.18152662034484,0 -155.8666127903226,20.18165431870117,0 -155.8666215220952,20.18167107992075,0 -155.866633217372,20.18179219790379,0 -155.8666398253511,20.18180799943866,0 -155.8666468700674,20.18184765787348,0 -155.8666990087337,20.18199197998411,0 -155.8667004254953,20.18201184355498,0 -155.8667062172603,20.18204058474998,0 
					</coordinates>
				</LineString>
			</MultiGeometry>
		</Placemark>
		<Placemark id="ID_00089">
			<name>W056</name>
			<Snippet maxLines="0"></Snippet>
			<description><![CDATA[<html xmlns:fo="http://www.w3.org/1999/XSL/Format" xmlns:msxsl="urn:schemas-microsoft-com:xslt">

<head>

<META http-equiv="Content-Type" content="text/html">

<meta http-equiv="content-type" content="text/html; charset=UTF-8">

</head>

<body style="margin:0px 0px 0px 0px;overflow:auto;background:#FFFFFF;">

<table style="font-family:Arial,Verdana,Times;font-size:12px;text-align:left;width:100%;border-collapse:collapse;padding:3px 3px 3px 3px">

<tr style="text-align:center;font-weight:bold;background:#9CBCE2">

<td></td>

</tr>

<tr>

<td>

<table style="font-family:Arial,Verdana,Times;font-size:12px;text-align:left;width:100%;border-spacing:0px; padding:3px 3px 3px 3px">

<tr>

<td>facility</td>

<td>W056</td>

</tr>

<tr bgcolor="#D4E4F3">

<td>level</td>

<td>2</td>

</tr>

</table>

</td>

</tr>

</table>

</body>

</html>]]></description>
			<styleUrl>#LineStyle002</styleUrl>
			<MultiGeometry>
				<LineString>
					<coordinates>
						-155.8664847227643,20.18150427499391,0 -155.8664895162449,20.18153601549411,0 -155.866502628124,20.18167699707774,0 -155.8665115600468,20.18170469271819,0 -155.8665154099191,20.18174241461831,0 -155.8665248695476,20.18179893734842,0 -155.866533801484,20.18182663298608,0 -155.8665371782561,20.18183850990638,0 -155.8665337494936,20.18188132223179,0 -155.8665364737899,20.18191508515626,0 -155.8665628901268,20.18203496862797,0 -155.8665662487107,20.18204585150909,0 
					</coordinates>
				</LineString>
			</MultiGeometry>
		</Placemark>
		<Placemark id="ID_00090">
			<name>W057</name>
			<Snippet maxLines="0"></Snippet>
			<description><![CDATA[<html xmlns:fo="http://www.w3.org/1999/XSL/Format" xmlns:msxsl="urn:schemas-microsoft-com:xslt">

<head>

<META http-equiv="Content-Type" content="text/html">

<meta http-equiv="content-type" content="text/html; charset=UTF-8">

</head>

<body style="margin:0px 0px 0px 0px;overflow:auto;background:#FFFFFF;">

<table style="font-family:Arial,Verdana,Times;font-size:12px;text-align:left;width:100%;border-collapse:collapse;padding:3px 3px 3px 3px">

<tr style="text-align:center;font-weight:bold;background:#9CBCE2">

<td></td>

</tr>

<tr>

<td>

<table style="font-family:Arial,Verdana,Times;font-size:12px;text-align:left;width:100%;border-spacing:0px; padding:3px 3px 3px 3px">

<tr>

<td>facility</td>

<td>W057</td>

</tr>

<tr bgcolor="#D4E4F3">

<td>level</td>

<td>2</td>

</tr>

</table>

</td>

</tr>

</table>

</body>

</html>]]></description>
			<styleUrl>#LineStyle002</styleUrl>
			<MultiGeometry>
				<LineString>
					<coordinates>
						-155.866474572447,20.18206925416939,0 -155.8664772006817,20.18216996583088,0 -155.8664735226801,20.18218336099879,0 -155.866475947561,20.18227296334383,0 -155.8664833481168,20.18233433250334,0 -155.8664876362188,20.18235426528007,0 -155.86649088426,20.18240310787139,0 
					</coordinates>
				</LineString>
			</MultiGeometry>
		</Placemark>
		<Placemark id="ID_00091">
			<name>W060</name>
			<Snippet maxLines="0"></Snippet>
			<description><![CDATA[<html xmlns:fo="http://www.w3.org/1999/XSL/Format" xmlns:msxsl="urn:schemas-microsoft-com:xslt">

<head>

<META http-equiv="Content-Type" content="text/html">

<meta http-equiv="content-type" content="text/html; charset=UTF-8">

</head>

<body style="margin:0px 0px 0px 0px;overflow:auto;background:#FFFFFF;">

<table style="font-family:Arial,Verdana,Times;font-size:12px;text-align:left;width:100%;border-collapse:collapse;padding:3px 3px 3px 3px">

<tr style="text-align:center;font-weight:bold;background:#9CBCE2">

<td></td>

</tr>

<tr>

<td>

<table style="font-family:Arial,Verdana,Times;font-size:12px;text-align:left;width:100%;border-spacing:0px; padding:3px 3px 3px 3px">

<tr>

<td>facility</td>

<td>W060</td>

</tr>

<tr bgcolor="#D4E4F3">

<td>level</td>

<td>2</td>

</tr>

</table>

</td>

</tr>

</table>

</body>

</html>]]></description>
			<styleUrl>#LineStyle002</styleUrl>
			<MultiGeometry>
				<LineString>
					<coordinates>
						-155.8662026640309,20.1820477607448,0 -155.8662039093496,20.18207292906922,0 -155.8662089023319,20.18213137416085,0 -155.8662060764962,20.18214845963516,0 -155.866209285629,20.18223804920612,0 -155.866207083387,20.18228920325511,0 -155.8662150513453,20.18233870970292,0 -155.866211510751,20.18240247990511,0 -155.8662143113433,20.1824268820131,0 
					</coordinates>
				</LineString>
			</MultiGeometry>
		</Placemark>
		<Placemark id="ID_00092">
			<name>W063</name>
			<Snippet maxLines="0"></Snippet>
			<description><![CDATA[<html xmlns:fo="http://www.w3.org/1999/XSL/Format" xmlns:msxsl="urn:schemas-microsoft-com:xslt">

<head>

<META http-equiv="Content-Type" content="text/html">

<meta http-equiv="content-type" content="text/html; charset=UTF-8">

</head>

<body style="margin:0px 0px 0px 0px;overflow:auto;background:#FFFFFF;">

<table style="font-family:Arial,Verdana,Times;font-size:12px;text-align:left;width:100%;border-collapse:collapse;padding:3px 3px 3px 3px">

<tr style="text-align:center;font-weight:bold;background:#9CBCE2">

<td></td>

</tr>

<tr>

<td>

<table style="font-family:Arial,Verdana,Times;font-size:12px;text-align:left;width:100%;border-spacing:0px; padding:3px 3px 3px 3px">

<tr>

<td>facility</td>

<td>W063</td>

</tr>

<tr bgcolor="#D4E4F3">

<td>level</td>

<td>2</td>

</tr>

</table>

</td>

</tr>

</table>

</body>

</html>]]></description>
			<styleUrl>#LineStyle002</styleUrl>
			<MultiGeometry>
				<LineString>
					<coordinates>
						-155.8661097786398,20.1820314958105,0 -155.8661049791327,20.18206935706864,0 -155.8661059822608,20.18212416304249,0 -155.8661123000211,20.18216925136564,0 -155.8661039715947,20.18222865462169,0 -155.866105352462,20.18226122916065,0 -155.8660941710722,20.18233623664833,0 -155.8660969851998,20.18236137938198,0 -155.8660920907986,20.18239405629139,0 -155.8660957164493,20.18242066747096,0 
					</coordinates>
				</LineString>
			</MultiGeometry>
		</Placemark>
		<Placemark id="ID_00093">
			<name>W065</name>
			<Snippet maxLines="0"></Snippet>
			<description><![CDATA[<html xmlns:fo="http://www.w3.org/1999/XSL/Format" xmlns:msxsl="urn:schemas-microsoft-com:xslt">

<head>

<META http-equiv="Content-Type" content="text/html">

<meta http-equiv="content-type" content="text/html; charset=UTF-8">

</head>

<body style="margin:0px 0px 0px 0px;overflow:auto;background:#FFFFFF;">

<table style="font-family:Arial,Verdana,Times;font-size:12px;text-align:left;width:100%;border-collapse:collapse;padding:3px 3px 3px 3px">

<tr style="text-align:center;font-weight:bold;background:#9CBCE2">

<td></td>

</tr>

<tr>

<td>

<table style="font-family:Arial,Verdana,Times;font-size:12px;text-align:left;width:100%;border-spacing:0px; padding:3px 3px 3px 3px">

<tr>

<td>facility</td>

<td>W065</td>

</tr>

<tr bgcolor="#D4E4F3">

<td>level</td>

<td>2</td>

</tr>

</table>

</td>

</tr>

</table>

</body>

</html>]]></description>
			<styleUrl>#LineStyle002</styleUrl>
			<MultiGeometry>
				<LineString>
					<coordinates>
						-155.8659545384202,20.1814949418121,0 -155.8659584233124,20.18157859364608,0 -155.8659553281247,20.18162383552813,0 -155.8659591841479,20.18166303728138,0 -155.8659674348468,20.18168512797006,0 -155.8659686258977,20.18170733381646,0 -155.8659752535699,20.18172648760944,0 -155.8659816254814,20.1817745384311,0 -155.8659780152154,20.18179163670006,0 -155.8659805464316,20.18184419522664,0 -155.865986147503,20.1818929994637,0 -155.8659902086678,20.18198627936801,0 -155.8659865577356,20.18200115577321,0 
					</coordinates>
				</LineString>
			</MultiGeometry>
		</Placemark>
		<Placemark id="ID_00094">
			<name>W065</name>
			<Snippet maxLines="0"></Snippet>
			<description><![CDATA[<html xmlns:fo="http://www.w3.org/1999/XSL/Format" xmlns:msxsl="urn:schemas-microsoft-com:xslt">

<head>

<META http-equiv="Content-Type" content="text/html">

<meta http-equiv="content-type" content="text/html; charset=UTF-8">

</head>

<body style="margin:0px 0px 0px 0px;overflow:auto;background:#FFFFFF;">

<table style="font-family:Arial,Verdana,Times;font-size:12px;text-align:left;width:100%;border-collapse:collapse;padding:3px 3px 3px 3px">

<tr style="text-align:center;font-weight:bold;background:#9CBCE2">

<td></td>

</tr>

<tr>

<td>

<table style="font-family:Arial,Verdana,Times;font-size:12px;text-align:left;width:100%;border-spacing:0px; padding:3px 3px 3px 3px">

<tr>

<td>facility</td>

<td>W065</td>

</tr>

<tr bgcolor="#D4E4F3">

<td>level</td>

<td>2</td>

</tr>

</table>

</td>

</tr>

</table>

</body>

</html>]]></description>
			<styleUrl>#LineStyle002</styleUrl>
			<MultiGeometry>
				<LineString>
					<coordinates>
						-155.8658942067758,20.18104361867853,0 -155.8659031158971,20.18107310706179,0 -155.8659167868148,20.18113412705496,0 -155.8659346954468,20.1811980412918,0 -155.8659442009817,20.18126011701414,0 -155.8659474493702,20.18132328259033,0 -155.8659459720965,20.18135689154883,0 -155.8659530606,20.181401226474,0 -155.865955281203,20.18146539660378,0 
					</coordinates>
				</LineString>
			</MultiGeometry>
		</Placemark>
		<Placemark id="ID_00095">
			<name>W070</name>
			<Snippet maxLines="0"></Snippet>
			<description><![CDATA[<html xmlns:fo="http://www.w3.org/1999/XSL/Format" xmlns:msxsl="urn:schemas-microsoft-com:xslt">

<head>

<META http-equiv="Content-Type" content="text/html">

<meta http-equiv="content-type" content="text/html; charset=UTF-8">

</head>

<body style="margin:0px 0px 0px 0px;overflow:auto;background:#FFFFFF;">

<table style="font-family:Arial,Verdana,Times;font-size:12px;text-align:left;width:100%;border-collapse:collapse;padding:3px 3px 3px 3px">

<tr style="text-align:center;font-weight:bold;background:#9CBCE2">

<td></td>

</tr>

<tr>

<td>

<table style="font-family:Arial,Verdana,Times;font-size:12px;text-align:left;width:100%;border-spacing:0px; padding:3px 3px 3px 3px">

<tr>

<td>facility</td>

<td>W070</td>

</tr>

<tr bgcolor="#D4E4F3">

<td>level</td>

<td>2</td>

</tr>

</table>

</td>

</tr>

</table>

</body>

</html>]]></description>
			<styleUrl>#LineStyle002</styleUrl>
			<MultiGeometry>
				<LineString>
					<coordinates>
						-155.8656138299401,20.18207664604622,0 -155.8656138180794,20.18211887427079,0 -155.8656116139437,20.18212705949033,0 -155.8656105330528,20.18215374745552,0 -155.865588156231,20.18230302180358,0 -155.8655865755535,20.18234527561615,0 -155.8655829398263,20.18240386148564,0 -155.8655851592159,20.18243938573336,0 
					</coordinates>
				</LineString>
			</MultiGeometry>
		</Placemark>
		<Placemark id="ID_00096">
			<name>W072</name>
			<Snippet maxLines="0"></Snippet>
			<description><![CDATA[<html xmlns:fo="http://www.w3.org/1999/XSL/Format" xmlns:msxsl="urn:schemas-microsoft-com:xslt">

<head>

<META http-equiv="Content-Type" content="text/html">

<meta http-equiv="content-type" content="text/html; charset=UTF-8">

</head>

<body style="margin:0px 0px 0px 0px;overflow:auto;background:#FFFFFF;">

<table style="font-family:Arial,Verdana,Times;font-size:12px;text-align:left;width:100%;border-collapse:collapse;padding:3px 3px 3px 3px">

<tr style="text-align:center;font-weight:bold;background:#9CBCE2">

<td></td>

</tr>

<tr>

<td>

<table style="font-family:Arial,Verdana,Times;font-size:12px;text-align:left;width:100%;border-spacing:0px; padding:3px 3px 3px 3px">

<tr>

<td>facility</td>

<td>W072</td>

</tr>

<tr bgcolor="#D4E4F3">

<td>level</td>

<td>2</td>

</tr>

</table>

</td>

</tr>

</table>

</body>

</html>]]></description>
			<styleUrl>#LineStyle002</styleUrl>
			<MultiGeometry>
				<LineString>
					<coordinates>
						-155.8653892708344,20.18202548618748,0 -155.8653864584599,20.18204331228117,0 -155.865389069178,20.18205734571528,0 -155.865384784484,20.1821233506009,0 -155.8653901550019,20.18215956430758,0 -155.8653882506424,20.18222701205703,0 -155.8653930145814,20.18231583549084,0 -155.8653957099099,20.18242025035861,0 
					</coordinates>
				</LineString>
			</MultiGeometry>
		</Placemark>
		<Placemark id="ID_00097">
			<name>W059</name>
			<Snippet maxLines="0"></Snippet>
			<description><![CDATA[<html xmlns:fo="http://www.w3.org/1999/XSL/Format" xmlns:msxsl="urn:schemas-microsoft-com:xslt">

<head>

<META http-equiv="Content-Type" content="text/html">

<meta http-equiv="content-type" content="text/html; charset=UTF-8">

</head>

<body style="margin:0px 0px 0px 0px;overflow:auto;background:#FFFFFF;">

<table style="font-family:Arial,Verdana,Times;font-size:12px;text-align:left;width:100%;border-collapse:collapse;padding:3px 3px 3px 3px">

<tr style="text-align:center;font-weight:bold;background:#9CBCE2">

<td></td>

</tr>

<tr>

<td>

<table style="font-family:Arial,Verdana,Times;font-size:12px;text-align:left;width:100%;border-spacing:0px; padding:3px 3px 3px 3px">

<tr>

<td>facility</td>

<td>W059</td>

</tr>

<tr bgcolor="#D4E4F3">

<td>level</td>

<td>2</td>

</tr>

</table>

</td>

</tr>

</table>

</body>

</html>]]></description>
			<styleUrl>#LineStyle002</styleUrl>
			<MultiGeometry>
				<LineString>
					<coordinates>
						-155.866209699727,20.1811871163781,0 -155.8662050616065,20.18123855711458,0 -155.866211916831,20.18130824910149,0 -155.8662218743471,20.18139501216905,0 
					</coordinates>
				</LineString>
			</MultiGeometry>
		</Placemark>
		<Placemark id="ID_00098">
			<name>W059</name>
			<Snippet maxLines="0"></Snippet>
			<description><![CDATA[<html xmlns:fo="http://www.w3.org/1999/XSL/Format" xmlns:msxsl="urn:schemas-microsoft-com:xslt">

<head>

<META http-equiv="Content-Type" content="text/html">

<meta http-equiv="content-type" content="text/html; charset=UTF-8">

</head>

<body style="margin:0px 0px 0px 0px;overflow:auto;background:#FFFFFF;">

<table style="font-family:Arial,Verdana,Times;font-size:12px;text-align:left;width:100%;border-collapse:collapse;padding:3px 3px 3px 3px">

<tr style="text-align:center;font-weight:bold;background:#9CBCE2">

<td></td>

</tr>

<tr>

<td>

<table style="font-family:Arial,Verdana,Times;font-size:12px;text-align:left;width:100%;border-spacing:0px; padding:3px 3px 3px 3px">

<tr>

<td>facility</td>

<td>W059</td>

</tr>

<tr bgcolor="#D4E4F3">

<td>level</td>

<td>2</td>

</tr>

</table>

</td>

</tr>

</table>

</body>

</html>]]></description>
			<styleUrl>#LineStyle002</styleUrl>
			<MultiGeometry>
				<LineString>
					<coordinates>
						-155.8661620444752,20.18056492759225,0 -155.8661651226246,20.1805806820193,0 -155.8661632252629,20.18062944394156,0 -155.866166785371,20.18067153157183,0 -155.8661756133619,20.18077280066498,0 -155.8661848960337,20.18082269726223,0 -155.866184155403,20.18093465886891,0 -155.8661886521572,20.18095170720572,0 -155.8661899534728,20.18102280685117,0 -155.8661918058372,20.18104780064456,0 -155.8661995494572,20.18108982002504,0 -155.8662012090357,20.18110428053733,0 
					</coordinates>
				</LineString>
			</MultiGeometry>
		</Placemark>
		<Placemark id="ID_00099">
			<name>W059</name>
			<Snippet maxLines="0"></Snippet>
			<description><![CDATA[<html xmlns:fo="http://www.w3.org/1999/XSL/Format" xmlns:msxsl="urn:schemas-microsoft-com:xslt">

<head>

<META http-equiv="Content-Type" content="text/html">

<meta http-equiv="content-type" content="text/html; charset=UTF-8">

</head>

<body style="margin:0px 0px 0px 0px;overflow:auto;background:#FFFFFF;">

<table style="font-family:Arial,Verdana,Times;font-size:12px;text-align:left;width:100%;border-collapse:collapse;padding:3px 3px 3px 3px">

<tr style="text-align:center;font-weight:bold;background:#9CBCE2">

<td></td>

</tr>

<tr>

<td>

<table style="font-family:Arial,Verdana,Times;font-size:12px;text-align:left;width:100%;border-spacing:0px; padding:3px 3px 3px 3px">

<tr>

<td>facility</td>

<td>W059</td>

</tr>

<tr bgcolor="#D4E4F3">

<td>level</td>

<td>2</td>

</tr>

</table>

</td>

</tr>

</table>

</body>

</html>]]></description>
			<styleUrl>#LineStyle002</styleUrl>
			<MultiGeometry>
				<LineString>
					<coordinates>
						-155.866157536912,20.18035912922722,0 -155.8661614524779,20.18053019996865,0 
					</coordinates>
				</LineString>
			</MultiGeometry>
		</Placemark>
		<Placemark id="ID_00100">
			<name>W071</name>
			<Snippet maxLines="0"></Snippet>
			<description><![CDATA[<html xmlns:fo="http://www.w3.org/1999/XSL/Format" xmlns:msxsl="urn:schemas-microsoft-com:xslt">

<head>

<META http-equiv="Content-Type" content="text/html">

<meta http-equiv="content-type" content="text/html; charset=UTF-8">

</head>

<body style="margin:0px 0px 0px 0px;overflow:auto;background:#FFFFFF;">

<table style="font-family:Arial,Verdana,Times;font-size:12px;text-align:left;width:100%;border-collapse:collapse;padding:3px 3px 3px 3px">

<tr style="text-align:center;font-weight:bold;background:#9CBCE2">

<td></td>

</tr>

<tr>

<td>

<table style="font-family:Arial,Verdana,Times;font-size:12px;text-align:left;width:100%;border-spacing:0px; padding:3px 3px 3px 3px">

<tr>

<td>facility</td>

<td>W071</td>

</tr>

<tr bgcolor="#D4E4F3">

<td>level</td>

<td>2</td>

</tr>

</table>

</td>

</tr>

</table>

</body>

</html>]]></description>
			<styleUrl>#LineStyle002</styleUrl>
			<MultiGeometry>
				<LineString>
					<coordinates>
						-155.8657035040457,20.18139319152255,0 -155.8657000659906,20.18154833065969,0 -155.865697454701,20.18163431099763,0 -155.8656910394163,20.1817410969745,0 -155.8656969193625,20.18177656151515,0 -155.8656872015428,20.18181721941638,0 -155.865672096237,20.18196365873972,0 -155.8656708357749,20.18200911764664,0 -155.8656641290713,20.18204281190334,0 
					</coordinates>
				</LineString>
			</MultiGeometry>
		</Placemark>
		<Placemark id="ID_00101">
			<name>W071</name>
			<Snippet maxLines="0"></Snippet>
			<description><![CDATA[<html xmlns:fo="http://www.w3.org/1999/XSL/Format" xmlns:msxsl="urn:schemas-microsoft-com:xslt">

<head>

<META http-equiv="Content-Type" content="text/html">

<meta http-equiv="content-type" content="text/html; charset=UTF-8">

</head>

<body style="margin:0px 0px 0px 0px;overflow:auto;background:#FFFFFF;">

<table style="font-family:Arial,Verdana,Times;font-size:12px;text-align:left;width:100%;border-collapse:collapse;padding:3px 3px 3px 3px">

<tr style="text-align:center;font-weight:bold;background:#9CBCE2">

<td></td>

</tr>

<tr>

<td>

<table style="font-family:Arial,Verdana,Times;font-size:12px;text-align:left;width:100%;border-spacing:0px; padding:3px 3px 3px 3px">

<tr>

<td>facility</td>

<td>W071</td>

</tr>

<tr bgcolor="#D4E4F3">

<td>level</td>

<td>2</td>

</tr>

</table>

</td>

</tr>

</table>

</body>

</html>]]></description>
			<styleUrl>#LineStyle002</styleUrl>
			<MultiGeometry>
				<LineString>
					<coordinates>
						-155.865696163896,20.18109477908861,0 -155.8656902033923,20.18115019255864,0 -155.8656931399361,20.18123443609549,0 -155.8657041784215,20.18130405989584,0 -155.8657069222278,20.18137777014508,0 
					</coordinates>
				</LineString>
			</MultiGeometry>
		</Placemark>
		<Placemark id="ID_00102">
			<name>W071</name>
			<Snippet maxLines="0"></Snippet>
			<description><![CDATA[<html xmlns:fo="http://www.w3.org/1999/XSL/Format" xmlns:msxsl="urn:schemas-microsoft-com:xslt">

<head>

<META http-equiv="Content-Type" content="text/html">

<meta http-equiv="content-type" content="text/html; charset=UTF-8">

</head>

<body style="margin:0px 0px 0px 0px;overflow:auto;background:#FFFFFF;">

<table style="font-family:Arial,Verdana,Times;font-size:12px;text-align:left;width:100%;border-collapse:collapse;padding:3px 3px 3px 3px">

<tr style="text-align:center;font-weight:bold;background:#9CBCE2">

<td></td>

</tr>

<tr>

<td>

<table style="font-family:Arial,Verdana,Times;font-size:12px;text-align:left;width:100%;border-spacing:0px; padding:3px 3px 3px 3px">

<tr>

<td>facility</td>

<td>W071</td>

</tr>

<tr bgcolor="#D4E4F3">

<td>level</td>

<td>2</td>

</tr>

</table>

</td>

</tr>

</table>

</body>

</html>]]></description>
			<styleUrl>#LineStyle002</styleUrl>
			<MultiGeometry>
				<LineString>
					<coordinates>
						-155.865713193187,20.18065328836322,0 -155.8657176205646,20.18074277580194,0 -155.8657042057274,20.18077196977955,0 -155.8657030280832,20.18078384247001,0 -155.8657136810057,20.18083239970541,0 -155.865714090608,20.18085478293685,0 -155.8657008685169,20.18089451020057,0 -155.8657000040977,20.18092349947984,0 -155.8657107534124,20.18097732335633,0 -155.8657042869303,20.18100508695252,0 -155.8656971969734,20.18107500643427,0 
					</coordinates>
				</LineString>
			</MultiGeometry>
		</Placemark>
		<Placemark id="ID_00103">
			<name>W073</name>
			<Snippet maxLines="0"></Snippet>
			<description><![CDATA[<html xmlns:fo="http://www.w3.org/1999/XSL/Format" xmlns:msxsl="urn:schemas-microsoft-com:xslt">

<head>

<META http-equiv="Content-Type" content="text/html">

<meta http-equiv="content-type" content="text/html; charset=UTF-8">

</head>

<body style="margin:0px 0px 0px 0px;overflow:auto;background:#FFFFFF;">

<table style="font-family:Arial,Verdana,Times;font-size:12px;text-align:left;width:100%;border-collapse:collapse;padding:3px 3px 3px 3px">

<tr style="text-align:center;font-weight:bold;background:#9CBCE2">

<td></td>

</tr>

<tr>

<td>

<table style="font-family:Arial,Verdana,Times;font-size:12px;text-align:left;width:100%;border-spacing:0px; padding:3px 3px 3px 3px">

<tr>

<td>facility</td>

<td>W073</td>

</tr>

<tr bgcolor="#D4E4F3">

<td>level</td>

<td>2</td>

</tr>

</table>

</td>

</tr>

</table>

</body>

</html>]]></description>
			<styleUrl>#LineStyle002</styleUrl>
			<MultiGeometry>
				<LineString>
					<coordinates>
						-155.8654814785407,20.18133203318434,0 -155.8654812575351,20.18142159644715,0 -155.8654666758785,20.18153949106808,0 -155.8654577364565,20.18166080581192,0 -155.8654386972608,20.18173838348194,0 -155.8654062328203,20.1819970554943,0 
					</coordinates>
				</LineString>
			</MultiGeometry>
		</Placemark>
		<Placemark id="ID_00104">
			<name>W073</name>
			<Snippet maxLines="0"></Snippet>
			<description><![CDATA[<html xmlns:fo="http://www.w3.org/1999/XSL/Format" xmlns:msxsl="urn:schemas-microsoft-com:xslt">

<head>

<META http-equiv="Content-Type" content="text/html">

<meta http-equiv="content-type" content="text/html; charset=UTF-8">

</head>

<body style="margin:0px 0px 0px 0px;overflow:auto;background:#FFFFFF;">

<table style="font-family:Arial,Verdana,Times;font-size:12px;text-align:left;width:100%;border-collapse:collapse;padding:3px 3px 3px 3px">

<tr style="text-align:center;font-weight:bold;background:#9CBCE2">

<td></td>

</tr>

<tr>

<td>

<table style="font-family:Arial,Verdana,Times;font-size:12px;text-align:left;width:100%;border-spacing:0px; padding:3px 3px 3px 3px">

<tr>

<td>facility</td>

<td>W073</td>

</tr>

<tr bgcolor="#D4E4F3">

<td>level</td>

<td>2</td>

</tr>

</table>

</td>

</tr>

</table>

</body>

</html>]]></description>
			<styleUrl>#LineStyle002</styleUrl>
			<MultiGeometry>
				<LineString>
					<coordinates>
						-155.8654662750014,20.18111101609691,0 -155.865475960953,20.18123378315322,0 -155.8654745834811,20.18126014669488,0 
					</coordinates>
				</LineString>
			</MultiGeometry>
		</Placemark>
		<Placemark id="ID_00105">
			<name>W075</name>
			<Snippet maxLines="0"></Snippet>
			<description><![CDATA[<html xmlns:fo="http://www.w3.org/1999/XSL/Format" xmlns:msxsl="urn:schemas-microsoft-com:xslt">

<head>

<META http-equiv="Content-Type" content="text/html">

<meta http-equiv="content-type" content="text/html; charset=UTF-8">

</head>

<body style="margin:0px 0px 0px 0px;overflow:auto;background:#FFFFFF;">

<table style="font-family:Arial,Verdana,Times;font-size:12px;text-align:left;width:100%;border-collapse:collapse;padding:3px 3px 3px 3px">

<tr style="text-align:center;font-weight:bold;background:#9CBCE2">

<td></td>

</tr>

<tr>

<td>

<table style="font-family:Arial,Verdana,Times;font-size:12px;text-align:left;width:100%;border-spacing:0px; padding:3px 3px 3px 3px">

<tr>

<td>facility</td>

<td>W075</td>

</tr>

<tr bgcolor="#D4E4F3">

<td>level</td>

<td>2</td>

</tr>

</table>

</td>

</tr>

</table>

</body>

</html>]]></description>
			<styleUrl>#LineStyle002</styleUrl>
			<MultiGeometry>
				<LineString>
					<coordinates>
						-155.8652839109415,20.18197468627727,0 -155.8652834454084,20.18206359500785,0 -155.8652798401125,20.1820952630984,0 -155.8652714029492,20.1821487413788,0 -155.8652699978222,20.18218630033041,0 -155.8652517725637,20.18233377833016,0 -155.8652370420433,20.18238637145515,0 
					</coordinates>
				</LineString>
			</MultiGeometry>
		</Placemark>
		<Placemark id="ID_00106">
			<name>W082</name>
			<Snippet maxLines="0"></Snippet>
			<description><![CDATA[<html xmlns:fo="http://www.w3.org/1999/XSL/Format" xmlns:msxsl="urn:schemas-microsoft-com:xslt">

<head>

<META http-equiv="Content-Type" content="text/html">

<meta http-equiv="content-type" content="text/html; charset=UTF-8">

</head>

<body style="margin:0px 0px 0px 0px;overflow:auto;background:#FFFFFF;">

<table style="font-family:Arial,Verdana,Times;font-size:12px;text-align:left;width:100%;border-collapse:collapse;padding:3px 3px 3px 3px">

<tr style="text-align:center;font-weight:bold;background:#9CBCE2">

<td></td>

</tr>

<tr>

<td>

<table style="font-family:Arial,Verdana,Times;font-size:12px;text-align:left;width:100%;border-spacing:0px; padding:3px 3px 3px 3px">

<tr>

<td>facility</td>

<td>W082</td>

</tr>

<tr bgcolor="#D4E4F3">

<td>level</td>

<td>2</td>

</tr>

</table>

</td>

</tr>

</table>

</body>

</html>]]></description>
			<styleUrl>#LineStyle002</styleUrl>
			<MultiGeometry>
				<LineString>
					<coordinates>
						-155.8647992354153,20.18189152617872,0 -155.8647871023584,20.18197173506737,0 -155.864757064856,20.18210261322717,0 -155.8647532446055,20.18217972319832,0 -155.8647516225627,20.18220543220653,0 -155.8647427696979,20.18223619807121,0 -155.8647346394668,20.18230646378352,0 -155.8647288339045,20.18233224100629,0 -155.8647261840457,20.1823589545644,0 
					</coordinates>
				</LineString>
			</MultiGeometry>
		</Placemark>
		<Placemark id="ID_00107">
			<name>W089</name>
			<Snippet maxLines="0"></Snippet>
			<description><![CDATA[<html xmlns:fo="http://www.w3.org/1999/XSL/Format" xmlns:msxsl="urn:schemas-microsoft-com:xslt">

<head>

<META http-equiv="Content-Type" content="text/html">

<meta http-equiv="content-type" content="text/html; charset=UTF-8">

</head>

<body style="margin:0px 0px 0px 0px;overflow:auto;background:#FFFFFF;">

<table style="font-family:Arial,Verdana,Times;font-size:12px;text-align:left;width:100%;border-collapse:collapse;padding:3px 3px 3px 3px">

<tr style="text-align:center;font-weight:bold;background:#9CBCE2">

<td></td>

</tr>

<tr>

<td>

<table style="font-family:Arial,Verdana,Times;font-size:12px;text-align:left;width:100%;border-spacing:0px; padding:3px 3px 3px 3px">

<tr>

<td>facility</td>

<td>W089</td>

</tr>

<tr bgcolor="#D4E4F3">

<td>level</td>

<td>2</td>

</tr>

</table>

</td>

</tr>

</table>

</body>

</html>]]></description>
			<styleUrl>#LineStyle002</styleUrl>
			<MultiGeometry>
				<LineString>
					<coordinates>
						-155.8645622892372,20.18186378026767,0 -155.8645656255757,20.18187459157116,0 -155.8645678655756,20.18199704112223,0 -155.8645610521098,20.18208210222927,0 -155.8645631818674,20.18214133495865,0 -155.8645642476861,20.18219959724365,0 -155.8645607867611,20.18223916530785,0 -155.864567748499,20.18227658785352,0 -155.8645665238539,20.18232402178302,0 
					</coordinates>
				</LineString>
			</MultiGeometry>
		</Placemark>
		<Placemark id="ID_00108">
			<name>W088</name>
			<Snippet maxLines="0"></Snippet>
			<description><![CDATA[<html xmlns:fo="http://www.w3.org/1999/XSL/Format" xmlns:msxsl="urn:schemas-microsoft-com:xslt">

<head>

<META http-equiv="Content-Type" content="text/html">

<meta http-equiv="content-type" content="text/html; charset=UTF-8">

</head>

<body style="margin:0px 0px 0px 0px;overflow:auto;background:#FFFFFF;">

<table style="font-family:Arial,Verdana,Times;font-size:12px;text-align:left;width:100%;border-collapse:collapse;padding:3px 3px 3px 3px">

<tr style="text-align:center;font-weight:bold;background:#9CBCE2">

<td></td>

</tr>

<tr>

<td>

<table style="font-family:Arial,Verdana,Times;font-size:12px;text-align:left;width:100%;border-spacing:0px; padding:3px 3px 3px 3px">

<tr>

<td>facility</td>

<td>W088</td>

</tr>

<tr bgcolor="#D4E4F3">

<td>level</td>

<td>2</td>

</tr>

</table>

</td>

</tr>

</table>

</body>

</html>]]></description>
			<styleUrl>#LineStyle002</styleUrl>
			<MultiGeometry>
				<LineString>
					<coordinates>
						-155.8643517495862,20.18093384374449,0 -155.8644162646268,20.18118171533281,0 -155.8645033327428,20.1814423897215,0 -155.8646124773457,20.1818423118667,0 
					</coordinates>
				</LineString>
			</MultiGeometry>
		</Placemark>
		<Placemark id="ID_00109">
			<name>W088</name>
			<Snippet maxLines="0"></Snippet>
			<description><![CDATA[<html xmlns:fo="http://www.w3.org/1999/XSL/Format" xmlns:msxsl="urn:schemas-microsoft-com:xslt">

<head>

<META http-equiv="Content-Type" content="text/html">

<meta http-equiv="content-type" content="text/html; charset=UTF-8">

</head>

<body style="margin:0px 0px 0px 0px;overflow:auto;background:#FFFFFF;">

<table style="font-family:Arial,Verdana,Times;font-size:12px;text-align:left;width:100%;border-collapse:collapse;padding:3px 3px 3px 3px">

<tr style="text-align:center;font-weight:bold;background:#9CBCE2">

<td></td>

</tr>

<tr>

<td>

<table style="font-family:Arial,Verdana,Times;font-size:12px;text-align:left;width:100%;border-spacing:0px; padding:3px 3px 3px 3px">

<tr>

<td>facility</td>

<td>W088</td>

</tr>

<tr bgcolor="#D4E4F3">

<td>level</td>

<td>2</td>

</tr>

</table>

</td>

</tr>

</table>

</body>

</html>]]></description>
			<styleUrl>#LineStyle002</styleUrl>
			<MultiGeometry>
				<LineString>
					<coordinates>
						-155.864296748633,20.18044347889899,0 -155.8643188941625,20.18051028768693,0 -155.8643153609078,20.18054590576892,0 -155.8643293826275,20.18070240672007,0 -155.8643380913329,20.18087348188314,0 -155.8643471326127,20.18091021202501,0 
					</coordinates>
				</LineString>
			</MultiGeometry>
		</Placemark>
		<Placemark id="ID_00110">
			<name>W088</name>
			<Snippet maxLines="0"></Snippet>
			<description><![CDATA[<html xmlns:fo="http://www.w3.org/1999/XSL/Format" xmlns:msxsl="urn:schemas-microsoft-com:xslt">

<head>

<META http-equiv="Content-Type" content="text/html">

<meta http-equiv="content-type" content="text/html; charset=UTF-8">

</head>

<body style="margin:0px 0px 0px 0px;overflow:auto;background:#FFFFFF;">

<table style="font-family:Arial,Verdana,Times;font-size:12px;text-align:left;width:100%;border-collapse:collapse;padding:3px 3px 3px 3px">

<tr style="text-align:center;font-weight:bold;background:#9CBCE2">

<td></td>

</tr>

<tr>

<td>

<table style="font-family:Arial,Verdana,Times;font-size:12px;text-align:left;width:100%;border-spacing:0px; padding:3px 3px 3px 3px">

<tr>

<td>facility</td>

<td>W088</td>

</tr>

<tr bgcolor="#D4E4F3">

<td>level</td>

<td>2</td>

</tr>

</table>

</td>

</tr>

</table>

</body>

</html>]]></description>
			<styleUrl>#LineStyle002</styleUrl>
			<MultiGeometry>
				<LineString>
					<coordinates>
						-155.8642430442002,20.17987143543106,0 -155.8642689921787,20.18006988775772,0 -155.8642766411097,20.18018302979978,0 -155.8642906386276,20.18033821410591,0 -155.8642903037318,20.1803961699838,0 -155.8642920112834,20.18041326386222,0 
					</coordinates>
				</LineString>
			</MultiGeometry>
		</Placemark>
		<Placemark id="ID_00111">
			<name>W091</name>
			<Snippet maxLines="0"></Snippet>
			<description><![CDATA[<html xmlns:fo="http://www.w3.org/1999/XSL/Format" xmlns:msxsl="urn:schemas-microsoft-com:xslt">

<head>

<META http-equiv="Content-Type" content="text/html">

<meta http-equiv="content-type" content="text/html; charset=UTF-8">

</head>

<body style="margin:0px 0px 0px 0px;overflow:auto;background:#FFFFFF;">

<table style="font-family:Arial,Verdana,Times;font-size:12px;text-align:left;width:100%;border-collapse:collapse;padding:3px 3px 3px 3px">

<tr style="text-align:center;font-weight:bold;background:#9CBCE2">

<td></td>

</tr>

<tr>

<td>

<table style="font-family:Arial,Verdana,Times;font-size:12px;text-align:left;width:100%;border-spacing:0px; padding:3px 3px 3px 3px">

<tr>

<td>facility</td>

<td>W091</td>

</tr>

<tr bgcolor="#D4E4F3">

<td>level</td>

<td>2</td>

</tr>

</table>

</td>

</tr>

</table>

</body>

</html>]]></description>
			<styleUrl>#LineStyle002</styleUrl>
			<MultiGeometry>
				<LineString>
					<coordinates>
						-155.8642030444349,20.18096392609296,0 -155.8642104985428,20.18099014567816,0 -155.8642138895783,20.18102301677263,0 -155.8642813838183,20.18120498711741,0 -155.8643522475913,20.18149490097716,0 -155.864383121611,20.18158132325449,0 -155.8644392219258,20.18182669786503,0 
					</coordinates>
				</LineString>
			</MultiGeometry>
		</Placemark>
		<Placemark id="ID_00112">
			<name>W091</name>
			<Snippet maxLines="0"></Snippet>
			<description><![CDATA[<html xmlns:fo="http://www.w3.org/1999/XSL/Format" xmlns:msxsl="urn:schemas-microsoft-com:xslt">

<head>

<META http-equiv="Content-Type" content="text/html">

<meta http-equiv="content-type" content="text/html; charset=UTF-8">

</head>

<body style="margin:0px 0px 0px 0px;overflow:auto;background:#FFFFFF;">

<table style="font-family:Arial,Verdana,Times;font-size:12px;text-align:left;width:100%;border-collapse:collapse;padding:3px 3px 3px 3px">

<tr style="text-align:center;font-weight:bold;background:#9CBCE2">

<td></td>

</tr>

<tr>

<td>

<table style="font-family:Arial,Verdana,Times;font-size:12px;text-align:left;width:100%;border-spacing:0px; padding:3px 3px 3px 3px">

<tr>

<td>facility</td>

<td>W091</td>

</tr>

<tr bgcolor="#D4E4F3">

<td>level</td>

<td>2</td>

</tr>

</table>

</td>

</tr>

</table>

</body>

</html>]]></description>
			<styleUrl>#LineStyle002</styleUrl>
			<MultiGeometry>
				<LineString>
					<coordinates>
						-155.8639734880256,20.1798814267744,0 -155.8640096449041,20.17997072645043,0 -155.8640132881527,20.17999832522633,0 -155.8640202857081,20.18003772282414,0 -155.8640333721086,20.18007636264514,0 -155.8640509990004,20.18020119556929,0 -155.8640486434543,20.18022494095879,0 -155.8640572292257,20.18031304370573,0 -155.8640707187364,20.18036418897286,0 -155.8640712725726,20.18039447221372,0 -155.8641291755949,20.18066220759542,0 -155.8641417763802,20.18074102549326,0 -155.8641747670155,20.18086692498781,0 -155.8641914309289,20.18093909136671,0 
					</coordinates>
				</LineString>
			</MultiGeometry>
		</Placemark>
		<Placemark id="ID_00113">
			<name>W092</name>
			<Snippet maxLines="0"></Snippet>
			<description><![CDATA[<html xmlns:fo="http://www.w3.org/1999/XSL/Format" xmlns:msxsl="urn:schemas-microsoft-com:xslt">

<head>

<META http-equiv="Content-Type" content="text/html">

<meta http-equiv="content-type" content="text/html; charset=UTF-8">

</head>

<body style="margin:0px 0px 0px 0px;overflow:auto;background:#FFFFFF;">

<table style="font-family:Arial,Verdana,Times;font-size:12px;text-align:left;width:100%;border-collapse:collapse;padding:3px 3px 3px 3px">

<tr style="text-align:center;font-weight:bold;background:#9CBCE2">

<td></td>

</tr>

<tr>

<td>

<table style="font-family:Arial,Verdana,Times;font-size:12px;text-align:left;width:100%;border-spacing:0px; padding:3px 3px 3px 3px">

<tr>

<td>facility</td>

<td>W092</td>

</tr>

<tr bgcolor="#D4E4F3">

<td>level</td>

<td>2</td>

</tr>

</table>

</td>

</tr>

</table>

</body>

</html>]]></description>
			<styleUrl>#LineStyle002</styleUrl>
			<MultiGeometry>
				<LineString>
					<coordinates>
						-155.8642683329561,20.18185084992678,0 -155.8642821362395,20.18192681088312,0 -155.8642953233424,20.18196908423487,0 -155.8643117469522,20.18201863039556,0 -155.864323516761,20.18206825242458,0 -155.8643135151931,20.18211529916219,0 -155.8642976032394,20.18217855852228,0 -155.8642874944948,20.18221974654657,0 -155.8642881642834,20.18225636350371,0 -155.8642920437869,20.18229878859293,0 -155.864300845034,20.18235578459252,0 
					</coordinates>
				</LineString>
			</MultiGeometry>
		</Placemark>
		<Placemark id="ID_00114">
			<name>W094</name>
			<Snippet maxLines="0"></Snippet>
			<description><![CDATA[<html xmlns:fo="http://www.w3.org/1999/XSL/Format" xmlns:msxsl="urn:schemas-microsoft-com:xslt">

<head>

<META http-equiv="Content-Type" content="text/html">

<meta http-equiv="content-type" content="text/html; charset=UTF-8">

</head>

<body style="margin:0px 0px 0px 0px;overflow:auto;background:#FFFFFF;">

<table style="font-family:Arial,Verdana,Times;font-size:12px;text-align:left;width:100%;border-collapse:collapse;padding:3px 3px 3px 3px">

<tr style="text-align:center;font-weight:bold;background:#9CBCE2">

<td></td>

</tr>

<tr>

<td>

<table style="font-family:Arial,Verdana,Times;font-size:12px;text-align:left;width:100%;border-spacing:0px; padding:3px 3px 3px 3px">

<tr>

<td>facility</td>

<td>W094</td>

</tr>

<tr bgcolor="#D4E4F3">

<td>level</td>

<td>2</td>

</tr>

</table>

</td>

</tr>

</table>

</body>

</html>]]></description>
			<styleUrl>#LineStyle002</styleUrl>
			<MultiGeometry>
				<LineString>
					<coordinates>
						-155.8640787834366,20.18183782370218,0 -155.8640988720755,20.18191807756761,0 
					</coordinates>
				</LineString>
			</MultiGeometry>
		</Placemark>
		<Placemark id="ID_00115">
			<name>W094</name>
			<Snippet maxLines="0"></Snippet>
			<description><![CDATA[<html xmlns:fo="http://www.w3.org/1999/XSL/Format" xmlns:msxsl="urn:schemas-microsoft-com:xslt">

<head>

<META http-equiv="Content-Type" content="text/html">

<meta http-equiv="content-type" content="text/html; charset=UTF-8">

</head>

<body style="margin:0px 0px 0px 0px;overflow:auto;background:#FFFFFF;">

<table style="font-family:Arial,Verdana,Times;font-size:12px;text-align:left;width:100%;border-collapse:collapse;padding:3px 3px 3px 3px">

<tr style="text-align:center;font-weight:bold;background:#9CBCE2">

<td></td>

</tr>

<tr>

<td>

<table style="font-family:Arial,Verdana,Times;font-size:12px;text-align:left;width:100%;border-spacing:0px; padding:3px 3px 3px 3px">

<tr>

<td>facility</td>

<td>W094</td>

</tr>

<tr bgcolor="#D4E4F3">

<td>level</td>

<td>2</td>

</tr>

</table>

</td>

</tr>

</table>

</body>

</html>]]></description>
			<styleUrl>#LineStyle002</styleUrl>
			<MultiGeometry>
				<LineString>
					<coordinates>
						-155.8641056958311,20.18203664066649,0 -155.8641092002172,20.18205856026775,0 -155.8641068771046,20.18218606316626,0 -155.8641113191429,20.18225924651473,0 -155.8641125246918,20.18232515704739,0 -155.8641209240248,20.1823601828864,0 
					</coordinates>
				</LineString>
			</MultiGeometry>
		</Placemark>
		<Placemark id="ID_00116">
			<name>W096</name>
			<Snippet maxLines="0"></Snippet>
			<description><![CDATA[<html xmlns:fo="http://www.w3.org/1999/XSL/Format" xmlns:msxsl="urn:schemas-microsoft-com:xslt">

<head>

<META http-equiv="Content-Type" content="text/html">

<meta http-equiv="content-type" content="text/html; charset=UTF-8">

</head>

<body style="margin:0px 0px 0px 0px;overflow:auto;background:#FFFFFF;">

<table style="font-family:Arial,Verdana,Times;font-size:12px;text-align:left;width:100%;border-collapse:collapse;padding:3px 3px 3px 3px">

<tr style="text-align:center;font-weight:bold;background:#9CBCE2">

<td></td>

</tr>

<tr>

<td>

<table style="font-family:Arial,Verdana,Times;font-size:12px;text-align:left;width:100%;border-spacing:0px; padding:3px 3px 3px 3px">

<tr>

<td>facility</td>

<td>W096</td>

</tr>

<tr bgcolor="#D4E4F3">

<td>level</td>

<td>2</td>

</tr>

</table>

</td>

</tr>

</table>

</body>

</html>]]></description>
			<styleUrl>#LineStyle002</styleUrl>
			<MultiGeometry>
				<LineString>
					<coordinates>
						-155.8638690162229,20.18190717329439,0 -155.8638698198384,20.18195111366069,0 -155.8638736456361,20.18199060941742,0 -155.8638956629173,20.18217632018992,0 -155.8639014710441,20.18232420217343,0 -155.86390679457,20.18236074328131,0 
					</coordinates>
				</LineString>
			</MultiGeometry>
		</Placemark>
		<Placemark id="ID_00117">
			<name>W097</name>
			<Snippet maxLines="0"></Snippet>
			<description><![CDATA[<html xmlns:fo="http://www.w3.org/1999/XSL/Format" xmlns:msxsl="urn:schemas-microsoft-com:xslt">

<head>

<META http-equiv="Content-Type" content="text/html">

<meta http-equiv="content-type" content="text/html; charset=UTF-8">

</head>

<body style="margin:0px 0px 0px 0px;overflow:auto;background:#FFFFFF;">

<table style="font-family:Arial,Verdana,Times;font-size:12px;text-align:left;width:100%;border-collapse:collapse;padding:3px 3px 3px 3px">

<tr style="text-align:center;font-weight:bold;background:#9CBCE2">

<td></td>

</tr>

<tr>

<td>

<table style="font-family:Arial,Verdana,Times;font-size:12px;text-align:left;width:100%;border-spacing:0px; padding:3px 3px 3px 3px">

<tr>

<td>facility</td>

<td>W097</td>

</tr>

<tr bgcolor="#D4E4F3">

<td>level</td>

<td>2</td>

</tr>

</table>

</td>

</tr>

</table>

</body>

</html>]]></description>
			<styleUrl>#LineStyle002</styleUrl>
			<MultiGeometry>
				<LineString>
					<coordinates>
						-155.8637097420138,20.1818526299351,0 -155.8637150141953,20.18197121837098,0 -155.8637165945615,20.18205763443554,0 -155.8637290070588,20.18214240882343,0 -155.8637426226257,20.18220811709568,0 -155.8637468234178,20.18226811836303,0 -155.8637610283192,20.18236604956768,0 
					</coordinates>
				</LineString>
			</MultiGeometry>
		</Placemark>
		<Placemark id="ID_00118">
			<name>W100</name>
			<Snippet maxLines="0"></Snippet>
			<description><![CDATA[<html xmlns:fo="http://www.w3.org/1999/XSL/Format" xmlns:msxsl="urn:schemas-microsoft-com:xslt">

<head>

<META http-equiv="Content-Type" content="text/html">

<meta http-equiv="content-type" content="text/html; charset=UTF-8">

</head>

<body style="margin:0px 0px 0px 0px;overflow:auto;background:#FFFFFF;">

<table style="font-family:Arial,Verdana,Times;font-size:12px;text-align:left;width:100%;border-collapse:collapse;padding:3px 3px 3px 3px">

<tr style="text-align:center;font-weight:bold;background:#9CBCE2">

<td></td>

</tr>

<tr>

<td>

<table style="font-family:Arial,Verdana,Times;font-size:12px;text-align:left;width:100%;border-spacing:0px; padding:3px 3px 3px 3px">

<tr>

<td>facility</td>

<td>W100</td>

</tr>

<tr bgcolor="#D4E4F3">

<td>level</td>

<td>2</td>

</tr>

</table>

</td>

</tr>

</table>

</body>

</html>]]></description>
			<styleUrl>#LineStyle002</styleUrl>
			<MultiGeometry>
				<LineString>
					<coordinates>
						-155.863555856,20.18226244031235,0 -155.8635491442327,20.18231968922164,0 -155.8635565278652,20.18238403397113,0 
					</coordinates>
				</LineString>
			</MultiGeometry>
		</Placemark>
		<Placemark id="ID_00119">
			<name>W100</name>
			<Snippet maxLines="0"></Snippet>
			<description><![CDATA[<html xmlns:fo="http://www.w3.org/1999/XSL/Format" xmlns:msxsl="urn:schemas-microsoft-com:xslt">

<head>

<META http-equiv="Content-Type" content="text/html">

<meta http-equiv="content-type" content="text/html; charset=UTF-8">

</head>

<body style="margin:0px 0px 0px 0px;overflow:auto;background:#FFFFFF;">

<table style="font-family:Arial,Verdana,Times;font-size:12px;text-align:left;width:100%;border-collapse:collapse;padding:3px 3px 3px 3px">

<tr style="text-align:center;font-weight:bold;background:#9CBCE2">

<td></td>

</tr>

<tr>

<td>

<table style="font-family:Arial,Verdana,Times;font-size:12px;text-align:left;width:100%;border-spacing:0px; padding:3px 3px 3px 3px">

<tr>

<td>facility</td>

<td>W100</td>

</tr>

<tr bgcolor="#D4E4F3">

<td>level</td>

<td>2</td>

</tr>

</table>

</td>

</tr>

</table>

</body>

</html>]]></description>
			<styleUrl>#LineStyle002</styleUrl>
			<MultiGeometry>
				<LineString>
					<coordinates>
						-155.8635374706941,20.18185104242221,0 -155.8635360845397,20.18202980914722,0 -155.8635455015288,20.18212049284459,0 -155.8635532869084,20.18220680778542,0 
					</coordinates>
				</LineString>
			</MultiGeometry>
		</Placemark>
		<Placemark id="ID_00120">
			<name>W040</name>
			<Snippet maxLines="0"></Snippet>
			<description><![CDATA[<html xmlns:fo="http://www.w3.org/1999/XSL/Format" xmlns:msxsl="urn:schemas-microsoft-com:xslt">

<head>

<META http-equiv="Content-Type" content="text/html">

<meta http-equiv="content-type" content="text/html; charset=UTF-8">

</head>

<body style="margin:0px 0px 0px 0px;overflow:auto;background:#FFFFFF;">

<table style="font-family:Arial,Verdana,Times;font-size:12px;text-align:left;width:100%;border-collapse:collapse;padding:3px 3px 3px 3px">

<tr style="text-align:center;font-weight:bold;background:#9CBCE2">

<td></td>

</tr>

<tr>

<td>

<table style="font-family:Arial,Verdana,Times;font-size:12px;text-align:left;width:100%;border-spacing:0px; padding:3px 3px 3px 3px">

<tr>

<td>facility</td>

<td>W040</td>

</tr>

<tr bgcolor="#D4E4F3">

<td>level</td>

<td>2</td>

</tr>

</table>

</td>

</tr>

</table>

</body>

</html>]]></description>
			<styleUrl>#LineStyle002</styleUrl>
			<MultiGeometry>
				<LineString>
					<coordinates>
						-155.8675969819325,20.18213665327881,0 -155.8676540575952,20.182313625332,0 
					</coordinates>
				</LineString>
			</MultiGeometry>
		</Placemark>
		<Placemark id="ID_00121">
			<name>W093</name>
			<Snippet maxLines="0"></Snippet>
			<description><![CDATA[<html xmlns:fo="http://www.w3.org/1999/XSL/Format" xmlns:msxsl="urn:schemas-microsoft-com:xslt">

<head>

<META http-equiv="Content-Type" content="text/html">

<meta http-equiv="content-type" content="text/html; charset=UTF-8">

</head>

<body style="margin:0px 0px 0px 0px;overflow:auto;background:#FFFFFF;">

<table style="font-family:Arial,Verdana,Times;font-size:12px;text-align:left;width:100%;border-collapse:collapse;padding:3px 3px 3px 3px">

<tr style="text-align:center;font-weight:bold;background:#9CBCE2">

<td></td>

</tr>

<tr>

<td>

<table style="font-family:Arial,Verdana,Times;font-size:12px;text-align:left;width:100%;border-spacing:0px; padding:3px 3px 3px 3px">

<tr>

<td>facility</td>

<td>W093</td>

</tr>

<tr bgcolor="#D4E4F3">

<td>level</td>

<td>2</td>

</tr>

</table>

</td>

</tr>

</table>

</body>

</html>]]></description>
			<styleUrl>#LineStyle002</styleUrl>
			<MultiGeometry>
				<LineString>
					<coordinates>
						-155.8640749263713,20.18131628435928,0 -155.8641000559487,20.18148612545032,0 -155.8641288860009,20.18163251297617,0 -155.8641515725689,20.18181928897884,0 
					</coordinates>
				</LineString>
			</MultiGeometry>
		</Placemark>
		<Placemark id="ID_00122">
			<name>W093</name>
			<Snippet maxLines="0"></Snippet>
			<description><![CDATA[<html xmlns:fo="http://www.w3.org/1999/XSL/Format" xmlns:msxsl="urn:schemas-microsoft-com:xslt">

<head>

<META http-equiv="Content-Type" content="text/html">

<meta http-equiv="content-type" content="text/html; charset=UTF-8">

</head>

<body style="margin:0px 0px 0px 0px;overflow:auto;background:#FFFFFF;">

<table style="font-family:Arial,Verdana,Times;font-size:12px;text-align:left;width:100%;border-collapse:collapse;padding:3px 3px 3px 3px">

<tr style="text-align:center;font-weight:bold;background:#9CBCE2">

<td></td>

</tr>

<tr>

<td>

<table style="font-family:Arial,Verdana,Times;font-size:12px;text-align:left;width:100%;border-spacing:0px; padding:3px 3px 3px 3px">

<tr>

<td>facility</td>

<td>W093</td>

</tr>

<tr bgcolor="#D4E4F3">

<td>level</td>

<td>2</td>

</tr>

</table>

</td>

</tr>

</table>

</body>

</html>]]></description>
			<styleUrl>#LineStyle002</styleUrl>
			<MultiGeometry>
				<LineString>
					<coordinates>
						-155.8639976219081,20.18100303547526,0 -155.8640557546756,20.18124641718357,0 
					</coordinates>
				</LineString>
			</MultiGeometry>
		</Placemark>
		<Placemark id="ID_00123">
			<name>W093</name>
			<Snippet maxLines="0"></Snippet>
			<description><![CDATA[<html xmlns:fo="http://www.w3.org/1999/XSL/Format" xmlns:msxsl="urn:schemas-microsoft-com:xslt">

<head>

<META http-equiv="Content-Type" content="text/html">

<meta http-equiv="content-type" content="text/html; charset=UTF-8">

</head>

<body style="margin:0px 0px 0px 0px;overflow:auto;background:#FFFFFF;">

<table style="font-family:Arial,Verdana,Times;font-size:12px;text-align:left;width:100%;border-collapse:collapse;padding:3px 3px 3px 3px">

<tr style="text-align:center;font-weight:bold;background:#9CBCE2">

<td></td>

</tr>

<tr>

<td>

<table style="font-family:Arial,Verdana,Times;font-size:12px;text-align:left;width:100%;border-spacing:0px; padding:3px 3px 3px 3px">

<tr>

<td>facility</td>

<td>W093</td>

</tr>

<tr bgcolor="#D4E4F3">

<td>level</td>

<td>2</td>

</tr>

</table>

</td>

</tr>

</table>

</body>

</html>]]></description>
			<styleUrl>#LineStyle002</styleUrl>
			<MultiGeometry>
				<LineString>
					<coordinates>
						-155.8638618251819,20.1802761597922,0 -155.8638711267916,20.18033319164953,0 -155.8638733819251,20.18038124098894,0 -155.8638845585379,20.18046553439097,0 -155.8639069335302,20.1805600422545,0 -155.8639397249035,20.18069726792238,0 -155.8639474604653,20.18074392830156,0 -155.863960652661,20.18078790048782,0 -155.863957094807,20.1808191494598,0 -155.8639629316083,20.18083724905657,0 -155.8639660163356,20.18085539351232,0 -155.8639903615327,20.18098235983771,0 
					</coordinates>
				</LineString>
			</MultiGeometry>
		</Placemark>
		<Placemark id="ID_00124">
			<name>W093</name>
			<Snippet maxLines="0"></Snippet>
			<description><![CDATA[<html xmlns:fo="http://www.w3.org/1999/XSL/Format" xmlns:msxsl="urn:schemas-microsoft-com:xslt">

<head>

<META http-equiv="Content-Type" content="text/html">

<meta http-equiv="content-type" content="text/html; charset=UTF-8">

</head>

<body style="margin:0px 0px 0px 0px;overflow:auto;background:#FFFFFF;">

<table style="font-family:Arial,Verdana,Times;font-size:12px;text-align:left;width:100%;border-collapse:collapse;padding:3px 3px 3px 3px">

<tr style="text-align:center;font-weight:bold;background:#9CBCE2">

<td></td>

</tr>

<tr>

<td>

<table style="font-family:Arial,Verdana,Times;font-size:12px;text-align:left;width:100%;border-spacing:0px; padding:3px 3px 3px 3px">

<tr>

<td>facility</td>

<td>W093</td>

</tr>

<tr bgcolor="#D4E4F3">

<td>level</td>

<td>2</td>

</tr>

</table>

</td>

</tr>

</table>

</body>

</html>]]></description>
			<styleUrl>#LineStyle002</styleUrl>
			<MultiGeometry>
				<LineString>
					<coordinates>
						-155.8637460861867,20.17989335739445,0 -155.8637521367365,20.17992315014158,0 -155.8637767171512,20.17998773073761,0 -155.8638160320026,20.18010535577148,0 -155.8638294616728,20.1801623203519,0 
					</coordinates>
				</LineString>
			</MultiGeometry>
		</Placemark>
		<Placemark id="ID_00125">
			<name>W095</name>
			<Snippet maxLines="0"></Snippet>
			<description><![CDATA[<html xmlns:fo="http://www.w3.org/1999/XSL/Format" xmlns:msxsl="urn:schemas-microsoft-com:xslt">

<head>

<META http-equiv="Content-Type" content="text/html">

<meta http-equiv="content-type" content="text/html; charset=UTF-8">

</head>

<body style="margin:0px 0px 0px 0px;overflow:auto;background:#FFFFFF;">

<table style="font-family:Arial,Verdana,Times;font-size:12px;text-align:left;width:100%;border-collapse:collapse;padding:3px 3px 3px 3px">

<tr style="text-align:center;font-weight:bold;background:#9CBCE2">

<td></td>

</tr>

<tr>

<td>

<table style="font-family:Arial,Verdana,Times;font-size:12px;text-align:left;width:100%;border-spacing:0px; padding:3px 3px 3px 3px">

<tr>

<td>facility</td>

<td>W095</td>

</tr>

<tr bgcolor="#D4E4F3">

<td>level</td>

<td>2</td>

</tr>

</table>

</td>

</tr>

</table>

</body>

</html>]]></description>
			<styleUrl>#LineStyle002</styleUrl>
			<MultiGeometry>
				<LineString>
					<coordinates>
						-155.8637726708427,20.18099587193768,0 -155.8638487155631,20.18124026142201,0 -155.8638681485393,20.18132442023627,0 -155.8638746744196,20.18138019770175,0 -155.8638989959226,20.18150586479553,0 -155.8639105745417,20.18153686703846,0 -155.8639229135325,20.18160944485532,0 -155.8639289425932,20.18171331650181,0 -155.863937626577,20.18173656818026,0 
					</coordinates>
				</LineString>
			</MultiGeometry>
		</Placemark>
		<Placemark id="ID_00126">
			<name>W095</name>
			<Snippet maxLines="0"></Snippet>
			<description><![CDATA[<html xmlns:fo="http://www.w3.org/1999/XSL/Format" xmlns:msxsl="urn:schemas-microsoft-com:xslt">

<head>

<META http-equiv="Content-Type" content="text/html">

<meta http-equiv="content-type" content="text/html; charset=UTF-8">

</head>

<body style="margin:0px 0px 0px 0px;overflow:auto;background:#FFFFFF;">

<table style="font-family:Arial,Verdana,Times;font-size:12px;text-align:left;width:100%;border-collapse:collapse;padding:3px 3px 3px 3px">

<tr style="text-align:center;font-weight:bold;background:#9CBCE2">

<td></td>

</tr>

<tr>

<td>

<table style="font-family:Arial,Verdana,Times;font-size:12px;text-align:left;width:100%;border-spacing:0px; padding:3px 3px 3px 3px">

<tr>

<td>facility</td>

<td>W095</td>

</tr>

<tr bgcolor="#D4E4F3">

<td>level</td>

<td>2</td>

</tr>

</table>

</td>

</tr>

</table>

</body>

</html>]]></description>
			<styleUrl>#LineStyle002</styleUrl>
			<MultiGeometry>
				<LineString>
					<coordinates>
						-155.863518242099,20.17987844276438,0 -155.8635465722352,20.17999754652594,0 -155.863572837452,20.18007899481901,0 -155.8635747123731,20.18010625637753,0 -155.863591155348,20.18017746774554,0 -155.8636217644354,20.180345920068,0 -155.863658847986,20.18041679502332,0 -155.8636866557008,20.18050731551355,0 -155.863687368445,20.18054629262821,0 -155.8636990201506,20.1806565707939,0 -155.8637244084974,20.18076532544212,0 -155.8637249074317,20.18079260942069,0 -155.8637531667038,20.18090781538785,0 
					</coordinates>
				</LineString>
			</MultiGeometry>
		</Placemark>
		<Placemark id="ID_00127">
			<name>W098</name>
			<Snippet maxLines="0"></Snippet>
			<description><![CDATA[<html xmlns:fo="http://www.w3.org/1999/XSL/Format" xmlns:msxsl="urn:schemas-microsoft-com:xslt">

<head>

<META http-equiv="Content-Type" content="text/html">

<meta http-equiv="content-type" content="text/html; charset=UTF-8">

</head>

<body style="margin:0px 0px 0px 0px;overflow:auto;background:#FFFFFF;">

<table style="font-family:Arial,Verdana,Times;font-size:12px;text-align:left;width:100%;border-collapse:collapse;padding:3px 3px 3px 3px">

<tr style="text-align:center;font-weight:bold;background:#9CBCE2">

<td></td>

</tr>

<tr>

<td>

<table style="font-family:Arial,Verdana,Times;font-size:12px;text-align:left;width:100%;border-spacing:0px; padding:3px 3px 3px 3px">

<tr>

<td>facility</td>

<td>W098</td>

</tr>

<tr bgcolor="#D4E4F3">

<td>level</td>

<td>2</td>

</tr>

</table>

</td>

</tr>

</table>

</body>

</html>]]></description>
			<styleUrl>#LineStyle002</styleUrl>
			<MultiGeometry>
				<LineString>
					<coordinates>
						-155.8635560779578,20.18102481696996,0 -155.863575660565,20.18109207828158,0 -155.863598693476,20.18124765781238,0 -155.8635960060427,20.18130141942044,0 -155.8636028406859,20.18137408699071,0 -155.8636270748577,20.18149499027954,0 -155.8636441919259,20.18162813938742,0 -155.8636552979856,20.18173366114509,0 -155.8636716865002,20.18182696697367,0 
					</coordinates>
				</LineString>
			</MultiGeometry>
		</Placemark>
		<Placemark id="ID_00128">
			<name>W098</name>
			<Snippet maxLines="0"></Snippet>
			<description><![CDATA[<html xmlns:fo="http://www.w3.org/1999/XSL/Format" xmlns:msxsl="urn:schemas-microsoft-com:xslt">

<head>
[truncated: 131,355 more chars]
